# Supplementary material for: Dimethyl 2-methyl-1,2-dihydro­quinoline-2,4-dicarboxyl­ate
Source: Acta Crystallogr Sect E Struct Rep Online. 2011 Feb 19;67(Pt 3):o672–3. doi: 10.1107/S1600536811005605 (PMC3052156; doi:10.1107/S1600536811005605)
Supplement: Supplementary file 1 [file e-67-0o672-sup1.cif]

##############################################################################
###                                                                        ###
###        Electronic paper (Acta Crystallographica Section E)             ###
###                                                                        ###
##############################################################################
#                                                                            #
# This CIF contains the data in a paper accepted for publication in Acta     #
# Crystallographica Section E. It conforms to the requirements of Notes      #
# for Authors for Section E, and has been peer reviewed under the auspices   #
# of the IUCr Commission on Journals.                                        #
#                                                                            #
# Full details of the Crystallographic Information File format               #
# are given in the paper "The Crystallographic Information File (CIF):       #
# a New Standard Archive File for Crystallography" by S. R. Hall, F. H.      #
# Allen and I. D. Brown [Acta Cryst. (1991), A47, 655-685].                  #
#                                                                            #
# The current version of the core CIF dictionary is obtainable from          #
# ftp://ftp.iucr.org/pub/cif_core.dic. The current version number is 2.4.    #
#                                                                            #
# Software is freely available for graphical display of the structure(s) in  #
# this CIF.  For information consult the CIF home page http://www.iucr.org/  #
# cif/home.html                                                              #
#                                                                            #
# This file may be used for bona fide research purposes within the           #
# scientific community so long as proper attribution is given to the journal # 
# article from which it was obtained.                                        #
#                                                                            #
##############################################################################
                                             
data_I
_audit_creation_method     SHELXL-97
_chemical_name_systematic
;
Dimethyl 2-methyl-1,2-dihydroquinoline-2,4-dicarboxylate
;
_chemical_name_common     ?
_chemical_formula_moiety     'C14 H15 N O4'
_chemical_formula_sum     'C14 H15 N O4'
_chemical_formula_iupac     'C14 H15 N O4'
_chemical_formula_weight     261.27
_chemical_melting_point     ?
_symmetry_cell_setting     monoclinic
_symmetry_space_group_name_H-M     'P 21/n'
_symmetry_space_group_name_Hall     '-P 2yn'
loop_
    _symmetry_equiv_pos_as_xyz
    'x, y, z'
    '-x+1/2, y+1/2, -z+1/2'
    '-x, -y, -z'
    'x-1/2, -y-1/2, z-1/2'
_cell_length_a     7.9917(12)
_cell_length_b     8.8886(11)
_cell_length_c     18.9855(18)
_cell_angle_alpha     90.00
_cell_angle_beta     99.194(9)
_cell_angle_gamma     90.00
_cell_volume     1331.3(3)
_cell_formula_units_Z     4
_cell_measurement_reflns_used     49
_cell_measurement_theta_min     17
_cell_measurement_theta_max     18
_cell_measurement_temperature     294(2)
_exptl_crystal_description     block
_exptl_crystal_colour     colourless
_exptl_crystal_size_max     0.6
_exptl_crystal_size_mid     0.6
_exptl_crystal_size_min     0.5
_exptl_crystal_density_diffrn     1.304
_exptl_crystal_density_meas     ?
_exptl_crystal_density_method     'not measured'
_exptl_crystal_F_000     552
_exptl_absorpt_coefficient_mu     0.096
_exptl_absorpt_correction_type     none
_exptl_absorpt_process_details     ?
_exptl_absorpt_correction_T_min     ?
_exptl_absorpt_correction_T_max     ?
_exptl_special_details     ?
_diffrn_ambient_temperature     294(2)
_diffrn_radiation_type     MoK\a
_diffrn_radiation_wavelength     0.71073
_diffrn_radiation_source     'fine-focus sealed tube'
_diffrn_radiation_monochromator     graphite
_diffrn_measurement_device_type     'Nicolet P3'
_diffrn_measurement_method     Wyckoff-Scan
_diffrn_detector_area_resol_mean     ?
_diffrn_reflns_number     4144
_diffrn_reflns_av_R_equivalents     0.0533
_diffrn_reflns_av_sigmaI/netI     0.0184
_diffrn_reflns_theta_min     2.17
_diffrn_reflns_theta_max     29.99
_diffrn_reflns_theta_full     29.99
_diffrn_measured_fraction_theta_max     1.000
_diffrn_measured_fraction_theta_full     1.000
_diffrn_reflns_limit_h_min     0
_diffrn_reflns_limit_h_max     11
_diffrn_reflns_limit_k_min     0
_diffrn_reflns_limit_k_max     12
_diffrn_reflns_limit_l_min     -26
_diffrn_reflns_limit_l_max     26
_diffrn_standards_number     3
_diffrn_standards_interval_count     50
_diffrn_standards_interval_time     ?
_diffrn_standards_decay_%     1
_refine_special_details
;
 Refinement of F^2^ against ALL reflections.  The weighted R-factor wR and
 goodness of fit S are based on F^2^, conventional R-factors R are based
 on F, with F set to zero for negative F^2^. The threshold expression of
 F^2^ > 2sigma(F^2^) is used only for calculating R-factors(gt) etc. and is
 not relevant to the choice of reflections for refinement.  R-factors based
 on F^2^ are statistically about twice as large as those based on F, and R-
 factors based on ALL data will be even larger.
;
_reflns_number_total     3890
_reflns_number_gt     3097
_reflns_threshold_expression     I>2\s(I)
_refine_ls_structure_factor_coef     Fsqd
_refine_ls_matrix_type     full
_refine_ls_R_factor_all     0.0648
_refine_ls_R_factor_gt     0.0517
_refine_ls_wR_factor_gt     0.1425
_refine_ls_wR_factor_ref     0.1587
_refine_ls_goodness_of_fit_ref     1.046
_refine_ls_restrained_S_all     1.046
_refine_ls_number_reflns     3890
_refine_ls_number_parameters     180
_refine_ls_number_restraints     0
_refine_ls_hydrogen_treatment     mixed
_refine_ls_weighting_scheme     calc
_refine_ls_weighting_details
         'calc w=1/[\s^2^(Fo^2^)+(0.0757P)^2^+0.2951P] where P=(Fo^2^+2Fc^2^)/3'
_atom_sites_solution_hydrogens     geom
_atom_sites_solution_primary     direct
_atom_sites_solution_secondary     difmap
_refine_ls_shift/su_max     0.000
_refine_ls_shift/su_mean     0.000
_refine_diff_density_max     0.239
_refine_diff_density_min     -0.180
_refine_ls_extinction_method     'SHELXL97 (Sheldrick, 2008)'
_refine_ls_extinction_coef     0.076(5)
_refine_ls_extinction_expression
                                  'Fc^*^=kFc[1+0.001xFc^2^\l^3^/sin(2\q)]^-1/4^'
loop_
    _atom_type_symbol
    _atom_type_description
    _atom_type_scat_dispersion_real
    _atom_type_scat_dispersion_imag
    _atom_type_scat_source
    'C' 'C' 0.0033 0.0016
                         'International Tables Vol C Tables 4.2.6.8 and 6.1.1.4'
    'H' 'H' 0.0000 0.0000
                         'International Tables Vol C Tables 4.2.6.8 and 6.1.1.4'
    'N' 'N' 0.0061 0.0033
                         'International Tables Vol C Tables 4.2.6.8 and 6.1.1.4'
    'O' 'O' 0.0106 0.0060
                         'International Tables Vol C Tables 4.2.6.8 and 6.1.1.4'
_computing_data_collection     'XSCANS (Siemens, 1996)'
_computing_cell_refinement     'XSCANS (Siemens, 1996)'
_computing_data_reduction     'SHELXTL (Sheldrick, 2008)'
_computing_structure_solution     'SHELXS97 (Sheldrick, 2008)'
_computing_structure_refinement     'SHELXL97 (Sheldrick, 2008)'
_computing_molecular_graphics
 'ORTEP-3 for Windows (Farrugia, 1997) and Mercury (Macrae <i>et al.</i>, 2006)'
_computing_publication_material     'WinGX (Farrugia, 1999)'
loop_
    _atom_site_type_symbol
    _atom_site_label
    _atom_site_fract_x
    _atom_site_fract_y
    _atom_site_fract_z
    _atom_site_U_iso_or_equiv
    _atom_site_adp_type
    _atom_site_calc_flag
    _atom_site_refinement_flags
    _atom_site_occupancy
    _atom_site_disorder_assembly
    _atom_site_disorder_group
    O O1 0.16885(15) 0.61815(14) 0.96958(6) 0.0632(3) Uani d . 1 . .
    O O2 0.15641(17) 0.84306(14) 0.91740(6) 0.0671(4) Uani d . 1 . .
    O O3 -0.04420(19) 0.60887(14) 0.63398(6) 0.0688(4) Uani d . 1 . .
    O O4 0.00900(15) 0.83447(13) 0.68455(5) 0.0538(3) Uani d . 1 . .
    N N1 -0.12790(17) 0.52602(16) 0.88407(7) 0.0527(3) Uani d . 1 . .
    H H1 -0.137(3) 0.491(3) 0.9282(12) 0.080(6) Uiso d . 1 . .
    C C1 -0.08128(18) 0.68333(17) 0.88397(7) 0.0447(3) Uani d . 1 . .
    C C2 -0.07661(18) 0.73116(16) 0.80816(7) 0.0441(3) Uani d . 1 . .
    H H2 -0.1036 0.8299 0.7946 0.053 Uiso calc R 1 . .
    C C3 -0.03445(17) 0.63452(15) 0.76014(7) 0.0411(3) Uani d . 1 . .
    C C4 -0.00240(17) 0.47523(15) 0.77879(7) 0.0439(3) Uani d . 1 . .
    C C5 0.0730(2) 0.37209(18) 0.73815(9) 0.0551(4) Uani d . 1 . .
    H H5 0.1104 0.4042 0.6967 0.066 Uiso calc R 1 . .
    C C6 0.0929(2) 0.22295(19) 0.75842(11) 0.0675(5) Uani d . 1 . .
    H H6 0.1440 0.1557 0.7309 0.081 Uiso calc R 1 . .
    C C7 0.0370(3) 0.17430(19) 0.81939(12) 0.0723(5) Uani d . 1 . .
    H H7 0.0479 0.0734 0.8323 0.087 Uiso calc R 1 . .
    C C8 -0.0351(2) 0.27357(19) 0.86154(10) 0.0630(4) Uani d . 1 . .
    H H8 -0.0718 0.2393 0.9028 0.076 Uiso calc R 1 . .
    C C9 -0.05340(17) 0.42528(16) 0.84272(8) 0.0468(3) Uani d . 1 . .
    C C10 -0.2084(2) 0.7764(2) 0.91791(10) 0.0689(5) Uani d . 1 . .
    H H10A -0.2112 0.7408 0.9654 0.103 Uiso calc R 1 . .
    H H10B -0.3191 0.7667 0.8899 0.103 Uiso calc R 1 . .
    H H10C -0.1749 0.8802 0.9197 0.103 Uiso calc R 1 . .
    C C11 0.09548(18) 0.70811(16) 0.92869(6) 0.0432(3) Uani d . 1 . .
    C C12 0.3182(3) 0.8827(3) 0.95860(10) 0.0782(6) Uani d . 1 . .
    H H12A 0.3519 0.9801 0.9441 0.117 Uiso calc R 1 . .
    H H12B 0.4015 0.8094 0.9507 0.117 Uiso calc R 1 . .
    H H12C 0.3087 0.8848 1.0084 0.117 Uiso calc R 1 . .
    C C13 -0.02495(18) 0.68793(17) 0.68624(7) 0.0455(3) Uani d . 1 . .
    C C14 0.0372(3) 0.8942(2) 0.61686(9) 0.0639(4) Uani d . 1 . .
    H H14A 0.0545 1.0009 0.6209 0.096 Uiso calc R 1 . .
    H H14B -0.0598 0.8739 0.5813 0.096 Uiso calc R 1 . .
    H H14C 0.1355 0.8477 0.6032 0.096 Uiso calc R 1 . .
loop_
    _atom_site_aniso_label
    _atom_site_aniso_U_11
    _atom_site_aniso_U_22
    _atom_site_aniso_U_33
    _atom_site_aniso_U_12
    _atom_site_aniso_U_13
    _atom_site_aniso_U_23
    O1 0.0643(7) 0.0639(7) 0.0556(6) -0.0034(5) -0.0082(5) 0.0187(5)
    O2 0.0860(9) 0.0569(7) 0.0495(6) -0.0208(6) -0.0163(6) 0.0115(5)
    O3 0.1070(10) 0.0603(7) 0.0347(5) 0.0046(7) -0.0018(6) -0.0064(5)
    O4 0.0706(7) 0.0516(6) 0.0369(5) -0.0038(5) 0.0014(4) 0.0041(4)
    N1 0.0563(7) 0.0561(7) 0.0457(6) -0.0088(6) 0.0077(5) 0.0054(5)
    C1 0.0484(7) 0.0491(7) 0.0360(6) 0.0029(6) 0.0048(5) 0.0012(5)
    C2 0.0518(7) 0.0421(6) 0.0356(6) 0.0049(5) -0.0014(5) 0.0021(5)
    C3 0.0438(6) 0.0423(6) 0.0340(5) 0.0002(5) -0.0033(5) 0.0004(5)
    C4 0.0449(6) 0.0411(6) 0.0415(6) -0.0011(5) -0.0056(5) -0.0011(5)
    C5 0.0600(9) 0.0502(8) 0.0507(8) 0.0060(7) -0.0046(6) -0.0072(6)
    C6 0.0735(11) 0.0476(8) 0.0732(11) 0.0094(8) -0.0133(9) -0.0119(8)
    C7 0.0816(12) 0.0385(8) 0.0861(13) -0.0058(8) -0.0198(10) 0.0041(8)
    C8 0.0688(10) 0.0475(8) 0.0666(10) -0.0150(7) -0.0081(8) 0.0117(7)
    C9 0.0450(7) 0.0444(7) 0.0470(7) -0.0092(5) -0.0054(5) 0.0037(5)
    C10 0.0674(10) 0.0854(13) 0.0559(9) 0.0197(9) 0.0157(8) -0.0024(9)
    C11 0.0522(7) 0.0478(7) 0.0296(5) -0.0014(5) 0.0063(5) 0.0015(5)
    C12 0.0917(13) 0.0891(14) 0.0472(9) -0.0413(12) -0.0086(8) 0.0045(9)
    C13 0.0498(7) 0.0487(7) 0.0343(6) 0.0046(6) -0.0042(5) -0.0008(5)
    C14 0.0774(11) 0.0698(11) 0.0430(8) -0.0016(8) 0.0053(7) 0.0141(7)
_geom_special_details
;
 All esds (except the esd in the dihedral angle between two l.s. planes)
 are estimated using the full covariance matrix.  The cell esds are taken
 into account individually in the estimation of esds in distances, angles
 and torsion angles; correlations between esds in cell parameters are only
 used when they are defined by crystal symmetry.  An approximate (isotropic)
 treatment of cell esds is used for estimating esds involving l.s. planes.
;
loop_
    _geom_bond_atom_site_label_1
    _geom_bond_atom_site_label_2
    _geom_bond_site_symmetry_2
    _geom_bond_distance
    _geom_bond_publ_flag
    O1 C11 . 1.2001(17) ?
    O2 C11 . 1.3249(18) ?
    O2 C12 . 1.443(2) ?
    O3 C13 . 1.2055(17) ?
    O4 C13 . 1.3319(19) ?
    O4 C14 . 1.4410(18) ?
    N1 C1 . 1.447(2) ?
    N1 C9 . 1.386(2) ?
    N1 H1 . 0.91(2) ?
    C1 C2 . 1.5070(18) ?
    C1 C10 . 1.530(2) ?
    C1 C11 . 1.5432(19) ?
    C2 C3 . 1.3344(19) ?
    C2 H2 . 0.9300 ?
    C3 C4 . 1.4720(19) ?
    C3 C13 . 1.4944(18) ?
    C4 C5 . 1.395(2) ?
    C4 C9 . 1.412(2) ?
    C5 C6 . 1.382(2) ?
    C5 H5 . 0.9300 ?
    C6 C7 . 1.376(3) ?
    C6 H6 . 0.9300 ?
    C7 C8 . 1.377(3) ?
    C7 H7 . 0.9300 ?
    C8 C9 . 1.397(2) ?
    C8 H8 . 0.9300 ?
    C10 H10A . 0.9600 ?
    C10 H10B . 0.9600 ?
    C10 H10C . 0.9600 ?
    C12 H12A . 0.9600 ?
    C12 H12B . 0.9600 ?
    C12 H12C . 0.9600 ?
    C14 H14A . 0.9600 ?
    C14 H14B . 0.9600 ?
    C14 H14C . 0.9600 ?
loop_
    _geom_angle_atom_site_label_1
    _geom_angle_atom_site_label_2
    _geom_angle_atom_site_label_3
    _geom_angle_site_symmetry_1
    _geom_angle_site_symmetry_3
    _geom_angle
    _geom_angle_publ_flag
    C11 O2 C12 . . 116.97(13) ?
    C13 O4 C14 . . 116.33(13) ?
    C1 N1 H1 . . 112.9(15) ?
    C9 N1 C1 . . 119.30(12) ?
    C9 N1 H1 . . 114.2(14) ?
    N1 C1 C2 . . 108.63(12) ?
    N1 C1 C10 . . 109.48(14) ?
    N1 C1 C11 . . 110.51(12) ?
    C2 C1 C10 . . 111.66(13) ?
    C2 C1 C11 . . 108.97(11) ?
    C10 C1 C11 . . 107.59(13) ?
    C1 C2 H2 . . 119.4 ?
    C3 C2 C1 . . 121.23(12) ?
    C3 C2 H2 . . 119.4 ?
    C2 C3 C4 . . 120.53(12) ?
    C2 C3 C13 . . 119.55(12) ?
    C4 C3 C13 . . 119.90(12) ?
    C5 C4 C3 . . 124.94(13) ?
    C5 C4 C9 . . 118.56(14) ?
    C9 C4 C3 . . 116.50(13) ?
    C4 C5 H5 . . 119.4 ?
    C6 C5 C4 . . 121.12(17) ?
    C6 C5 H5 . . 119.4 ?
    C5 C6 H6 . . 120.1 ?
    C7 C6 C5 . . 119.82(18) ?
    C7 C6 H6 . . 120.1 ?
    C6 C7 C8 . . 120.64(16) ?
    C6 C7 H7 . . 119.7 ?
    C8 C7 H7 . . 119.7 ?
    C7 C8 C9 . . 120.43(18) ?
    C7 C8 H8 . . 119.8 ?
    C9 C8 H8 . . 119.8 ?
    N1 C9 C4 . . 119.52(13) ?
    N1 C9 C8 . . 121.05(15) ?
    C8 C9 C4 . . 119.37(15) ?
    C1 C10 H10A . . 109.5 ?
    C1 C10 H10B . . 109.5 ?
    C1 C10 H10C . . 109.5 ?
    H10A C10 H10B . . 109.5 ?
    H10A C10 H10C . . 109.5 ?
    H10B C10 H10C . . 109.5 ?
    O1 C11 O2 . . 123.62(14) ?
    O1 C11 C1 . . 124.78(13) ?
    O2 C11 C1 . . 111.59(12) ?
    O2 C12 H12A . . 109.5 ?
    O2 C12 H12B . . 109.5 ?
    O2 C12 H12C . . 109.5 ?
    H12A C12 H12B . . 109.5 ?
    H12A C12 H12C . . 109.5 ?
    H12B C12 H12C . . 109.5 ?
    O3 C13 O4 . . 123.36(14) ?
    O3 C13 C3 . . 124.65(14) ?
    O4 C13 C3 . . 111.99(11) ?
    O4 C14 H14A . . 109.5 ?
    O4 C14 H14B . . 109.5 ?
    O4 C14 H14C . . 109.5 ?
    H14A C14 H14B . . 109.5 ?
    H14A C14 H14C . . 109.5 ?
    H14B C14 H14C . . 109.5 ?
loop_
    _geom_torsion_atom_site_label_1
    _geom_torsion_atom_site_label_2
    _geom_torsion_atom_site_label_3
    _geom_torsion_atom_site_label_4
    _geom_torsion_site_symmetry_1
    _geom_torsion_site_symmetry_2
    _geom_torsion_site_symmetry_3
    _geom_torsion_site_symmetry_4
    _geom_torsion
    _geom_torsion_publ_flag
    C12 O2 C11 O1 . . . . -1.7(2) ?
    C12 O2 C11 C1 . . . . 177.32(15) ?
    C14 O4 C13 O3 . . . . -5.3(2) ?
    C14 O4 C13 C3 . . . . 174.17(13) ?
    C9 N1 C1 C2 . . . . 44.10(17) ?
    C9 N1 C1 C10 . . . . 166.27(14) ?
    C9 N1 C1 C11 . . . . -75.40(16) ?
    C1 N1 C9 C4 . . . . -30.23(19) ?
    C1 N1 C9 C8 . . . . 152.77(14) ?
    N1 C1 C2 C3 . . . . -31.14(18) ?
    C10 C1 C2 C3 . . . . -151.98(15) ?
    C11 C1 C2 C3 . . . . 89.32(16) ?
    N1 C1 C11 O1 . . . . -14.36(19) ?
    N1 C1 C11 O2 . . . . 166.68(12) ?
    C2 C1 C11 O1 . . . . -133.65(15) ?
    C2 C1 C11 O2 . . . . 47.38(16) ?
    C10 C1 C11 O1 . . . . 105.13(18) ?
    C10 C1 C11 O2 . . . . -73.84(16) ?
    C1 C2 C3 C4 . . . . 4.2(2) ?
    C1 C2 C3 C13 . . . . -177.68(12) ?
    C2 C3 C4 C5 . . . . -167.06(14) ?
    C2 C3 C4 C9 . . . . 13.20(19) ?
    C13 C3 C4 C5 . . . . 14.8(2) ?
    C13 C3 C4 C9 . . . . -164.94(12) ?
    C2 C3 C13 O3 . . . . -154.18(16) ?
    C2 C3 C13 O4 . . . . 26.33(18) ?
    C4 C3 C13 O3 . . . . 24.0(2) ?
    C4 C3 C13 O4 . . . . -155.51(12) ?
    C3 C4 C5 C6 . . . . -177.69(14) ?
    C9 C4 C5 C6 . . . . 2.0(2) ?
    C3 C4 C9 N1 . . . . -0.52(18) ?
    C3 C4 C9 C8 . . . . 176.53(13) ?
    C5 C4 C9 N1 . . . . 179.73(13) ?
    C5 C4 C9 C8 . . . . -3.2(2) ?
    C4 C5 C6 C7 . . . . 0.4(3) ?
    C5 C6 C7 C8 . . . . -1.6(3) ?
    C6 C7 C8 C9 . . . . 0.4(3) ?
    C7 C8 C9 N1 . . . . 179.06(15) ?
    C7 C8 C9 C4 . . . . 2.1(2) ?
loop_
    _geom_hbond_atom_site_label_D
    _geom_hbond_atom_site_label_H
    _geom_hbond_atom_site_label_A
    _geom_hbond_site_symmetry_A
    _geom_hbond_distance_DH
    _geom_hbond_distance_HA
    _geom_hbond_distance_DA
    _geom_hbond_angle_DHA
    _geom_hbond_publ_flag
    N1 H1 O1 3_567 0.91(2) 2.22(2) 3.1241(18) 174(2) yes
    C12 H12A O3 2_556 0.96 2.57 3.377(3) 142 yes
    C12 H12C O3 4_676 0.96 2.49 3.336(2) 148 yes
data_global
_journal_date_recd_electronic     2011-01-13
_journal_date_accepted     2011-02-15
_journal_name_full     'Acta Crystallographica, Section E'
_journal_year     2011
_journal_volume     67
_journal_issue      3
_journal_page_first     o672
_journal_page_last     o673
_journal_paper_category     QO
_journal_coeditor_code     BV2176
_publ_contact_author
;
Dr Tuncer H\"okelek
Department of Physics
Hacettepe University
06532 Beytepe
Ankara
Turkey
;
_publ_contact_author_email     merzifon@hacettepe.edu.tr
_publ_contact_author_fax     '90(312)2352550'
_publ_contact_author_phone     '90(312)2977242'
_publ_section_title
;
Dimethyl 2-methyl-1,2-dihydroquinoline-2,4-dicarboxylate
;
loop_
    _publ_author_name
    _publ_author_address
    'G\"ultekin, Zeynep'
;
Department of Chemistry
\,Cank\?ir\?i Karatekin University
TR-18100 \,Cank\?ir\?i
Turkey
;
    'Frey, Wolfgang'
;
Universitat Stuttgart
Pfaffenwaldring 55
D-70569 Stuttgart
Germany
;
    'Tercan, Bar\?i\,s'
;
Department of Physics
Karab\"uk University
78050 Karab\"uk
Turkey
;
    'H\"okelek, Tuncer'
;
Department of Physics
Hacettepe University
06800 Beytepe
Ankara
Turkey
;
