# Supplementary material for: Dimethyl 2-methyl-1,2-dihydro­quinoline-2,4-dicarboxyl­ate
Source: Acta Crystallogr Sect E Struct Rep Online. 2011 Feb 19;67(Pt 3):o672–3. doi: 10.1107/S1600536811005605 (PMC3052156; doi:10.1107/S1600536811005605)
Supplement: Supplementary file 2 [file e-67-0o672-Isup2.hkl]

#
# h,k,l, Fc-squared, Fo-squared, sigma(Fo-squared) and status flag
#
data_I
_shelx_title ' s1767rm in P2(1)/n'
_shelx_refln_list_code          4
_shelx_F_calc_maximum      164.20
_exptl_crystal_F_000       552.00
_reflns_d_resolution_high  0.7109
 
loop_
 _symmetry_equiv_pos_as_xyz
 'x, y, z'
 '-x+1/2, y+1/2, -z+1/2'
 '-x, -y, -z'
 'x-1/2, -y-1/2, z-1/2'
 
_cell_length_a     7.9917(12)
_cell_length_b     8.8886(11)
_cell_length_c    18.9855(18)
_cell_angle_alpha  90.000
_cell_angle_beta   99.194(9)
_cell_angle_gamma  90.000
 
_shelx_F_squared_multiplier     1.000
 
loop_
 _refln_index_h
 _refln_index_k
 _refln_index_l
 _refln_F_squared_calc
 _refln_F_squared_meas
 _refln_F_squared_sigma
 _refln_observed_status
   2   0   0    22342.99    24186.84     27.49 o
   4   0   0       36.87       45.39      1.10 o
   6   0   0       49.95       63.91      1.68 o
   8   0   0       24.59       23.27      1.05 o
  10   0   0        0.18        0.61      0.52 o
   1   1   0     7414.95     7598.29     11.08 o
   2   1   0     1340.00     1129.89      4.50 o
   3   1   0       34.79       23.63      0.73 o
   4   1   0      863.61      857.28      5.36 o
   5   1   0        3.95        4.96      0.54 o
   6   1   0      108.60      104.62      2.55 o
   7   1   0        1.20        0.95      0.58 o
   8   1   0       26.78       28.21      1.20 o
   9   1   0        1.27        1.12      0.70 o
  10   1   0        0.12       -0.54      0.54 o
  11   1   0        0.00       -0.57      0.57 o
   0   2   0     7878.73     7539.55     12.36 o
   1   2   0      784.78      721.94      2.79 o
   2   2   0      522.76      523.86      3.35 o
   3   2   0      959.67      955.38      5.15 o
   4   2   0        7.93        5.95      0.46 o
   5   2   0      141.72      126.12      2.51 o
   6   2   0       92.11       87.81      2.47 o
   7   2   0       19.27       19.02      1.09 o
   8   2   0       26.11       26.09      1.21 o
   9   2   0        6.85        6.80      0.81 o
  10   2   0        2.16        2.99      0.57 o
   1   3   0       40.39       34.30      0.79 o
   2   3   0       42.89       41.16      0.93 o
   3   3   0       12.91       11.88      0.53 o
   4   3   0       17.60       15.33      0.68 o
   5   3   0      135.16      152.83      2.87 o
   6   3   0        7.35        7.64      0.75 o
   7   3   0      132.91      136.46      3.37 o
   8   3   0        1.02        1.07      0.69 o
   9   3   0       19.21       16.58      0.80 o
  10   3   0        2.90        3.56      0.60 o
   0   4   0     1549.91     1385.14      5.21 o
   1   4   0        6.88        7.62      0.42 o
   2   4   0      110.51      116.79      2.02 o
   3   4   0        4.48        9.43      0.55 o
   4   4   0       26.69       28.27      0.97 o
   5   4   0        9.23        9.26      0.69 o
   6   4   0      101.95       93.50      2.22 o
   7   4   0       26.88       25.08      1.17 o
   8   4   0       31.14       34.67      1.39 o
   9   4   0        0.39        0.68      0.51 o
  10   4   0       13.75       13.66      0.79 o
   1   5   0       12.60        8.37      0.54 o
   2   5   0       40.82       44.35      1.23 o
   3   5   0       77.65       75.23      2.01 o
   4   5   0      440.59      416.17      4.67 o
   5   5   0      122.64      109.78      2.84 o
   6   5   0      116.65      123.69      2.63 o
   7   5   0        8.15        9.03      0.92 o
   8   5   0        9.74        8.24      0.87 o
   9   5   0       15.54       17.92      0.83 o
  10   5   0        0.09        0.85      0.57 o
   0   6   0      152.81      182.85      2.95 o
   1   6   0       64.05       56.99      1.42 o
   2   6   0       80.52       80.59      2.15 o
   3   6   0      193.73      180.24      3.19 o
   4   6   0        0.68        0.80      0.59 o
   5   6   0      138.91      140.80      3.28 o
   6   6   0       66.91       68.38      1.88 o
   7   6   0        8.71       11.51      0.82 o
   8   6   0       21.11       24.67      0.88 o
   9   6   0        0.18        0.92      0.54 o
   1   7   0       43.97       44.71      1.24 o
   2   7   0        1.57        2.21      0.52 o
   3   7   0       19.51       25.27      0.98 o
   4   7   0        2.03        1.49      0.60 o
   5   7   0        8.00        6.28      0.73 o
   6   7   0        0.14       -0.65      0.65 o
   7   7   0        2.33        2.98      0.72 o
   8   7   0       10.47       13.95      0.75 o
   9   7   0        0.85        0.20      0.58 o
   0   8   0       43.34       43.25      1.38 o
   1   8   0      100.69       87.00      2.11 o
   2   8   0        5.43        8.70      0.77 o
   3   8   0       31.31       31.95      1.16 o
   4   8   0        3.26        2.03      0.61 o
   5   8   0        6.63        8.77      0.76 o
   6   8   0        3.35        4.19      0.73 o
   7   8   0        0.29        0.16      0.53 o
   8   8   0        0.12        1.75      0.56 o
   1   9   0      158.98      154.36      3.57 o
   2   9   0       17.75       13.75      0.89 o
   3   9   0        4.51        3.73      0.68 o
   4   9   0       16.00       12.97      0.96 o
   5   9   0       10.41        9.15      0.59 o
   6   9   0        0.38        0.86      0.51 o
   7   9   0        1.61        1.15      0.57 o
   0  10   0        3.99        2.87      0.70 o
   1  10   0        0.29        0.05      0.64 o
   2  10   0        1.43        1.79      0.66 o
   3  10   0       14.11       13.94      0.93 o
   4  10   0        0.03        0.24      0.49 o
   5  10   0        5.67        4.87      0.58 o
   6  10   0        2.02        2.84      0.59 o
   1  11   0       16.60       16.38      0.77 o
   2  11   0        3.86        5.59      0.57 o
   3  11   0        7.43        9.34      0.66 o
   4  11   0        0.03       -0.52      0.52 o
   5  11   0        2.10        1.64      0.62 o
   0  12   0        1.27        2.05      0.57 o
   1  12   0        1.29        2.20      0.58 o
   2  12   0        0.16        1.51      0.56 o
   3  12   0        2.46        3.32      0.63 o
 -11   0   1        2.36        1.64      0.60 o
  -9   0   1        6.36        5.73      0.78 o
  -7   0   1        8.95       11.86      0.77 o
  -5   0   1       48.85       52.70      1.35 o
  -3   0   1     1317.53     1140.98      4.27 o
  -1   0   1     3341.37     3754.30      6.32 o
   1   0   1     2414.91     2923.64      5.64 o
   3   0   1     3906.98     3733.84     10.15 o
   5   0   1      853.23      956.26      6.45 o
   7   0   1       82.54       81.67      2.11 o
   9   0   1       20.07       16.81      1.05 o
  11   0   1        0.36        0.06      0.59 o
 -11   1   1        0.37        0.10      0.60 o
 -10   1   1        5.48        6.76      0.60 o
  -9   1   1        7.83        7.64      0.78 o
  -8   1   1       56.35       63.74      1.82 o
  -7   1   1       44.34       45.96      1.46 o
  -6   1   1       75.43       81.22      1.88 o
  -5   1   1        0.12       -0.16      0.42 o
  -4   1   1      376.74      384.46      3.57 o
  -3   1   1      624.57      612.53      3.86 o
  -2   1   1     3891.85     3784.82      8.72 o
  -1   1   1     5664.55     5674.45      9.25 o
   0   1   1      896.00      901.78     23.04 o
   1   1   1      375.74      354.75      2.00 o
   2   1   1      437.06      443.06      2.83 o
   3   1   1       21.78       22.18      0.74 o
   4   1   1     1015.04      974.91      5.83 o
   5   1   1      430.25      422.56      4.36 o
   6   1   1       95.14      101.20      2.54 o
   7   1   1        7.21        5.47      0.67 o
   8   1   1       32.30       27.21      1.18 o
   9   1   1        0.27       -0.12      0.70 o
  10   1   1       10.10        9.52      0.66 o
 -11   2   1        0.90        0.36      0.59 o
 -10   2   1        0.03        0.32      0.53 o
  -9   2   1        1.17        1.80      0.74 o
  -8   2   1       15.81       17.31      0.97 o
  -7   2   1       26.07       25.41      1.10 o
  -6   2   1       88.06       84.51      1.98 o
  -5   2   1       75.03       65.62      1.53 o
  -4   2   1        1.01        2.75      0.37 o
  -3   2   1      139.34      161.76      2.14 o
  -2   2   1     1977.32     1862.68      6.48 o
  -1   2   1      391.02      361.54      2.41 o
   0   2   1        5.22        3.89      0.17 o
   1   2   1      896.20      824.89      3.04 o
   2   2   1      676.15      675.46      3.87 o
   3   2   1       29.46       27.19      0.84 o
   4   2   1       24.66       21.95      0.78 o
   5   2   1      100.15       75.18      1.63 o
   6   2   1      284.66      269.43      4.08 o
   7   2   1      139.40      148.58      3.47 o
   8   2   1       14.64       16.70      0.99 o
   9   2   1        0.69        1.93      0.76 o
  10   2   1        0.07        0.68      0.55 o
 -10   3   1        6.27        7.35      0.62 o
  -9   3   1        4.62        6.45      0.84 o
  -8   3   1       16.40       16.20      0.99 o
  -7   3   1      111.96      126.81      3.24 o
  -6   3   1       30.54       35.17      1.26 o
  -5   3   1        3.05        4.42      0.51 o
  -4   3   1      516.18      559.18      4.70 o
  -3   3   1       21.63       19.22      0.67 o
  -2   3   1      776.56      798.27      4.63 o
  -1   3   1     1632.05     1537.65      6.03 o
   0   3   1      316.43      298.38      2.51 o
   1   3   1      766.47      732.54      4.12 o
   2   3   1       12.57       19.53      0.62 o
   3   3   1       85.59       70.53      1.60 o
   4   3   1      217.66      216.37      3.01 o
   5   3   1       20.77       21.96      0.86 o
   6   3   1      365.71      366.41      4.89 o
   7   3   1        3.47        3.44      0.70 o
   8   3   1       53.52       52.29      1.74 o
   9   3   1        6.79        8.63      0.63 o
  10   3   1        0.57       -0.55      0.55 o
 -10   4   1        6.31        7.84      0.69 o
  -9   4   1        1.33        0.40      0.53 o
  -8   4   1        4.50        5.26      0.73 o
  -7   4   1        9.99        5.72      0.76 o
  -6   4   1      103.36       97.69      2.26 o
  -5   4   1        6.55        6.67      0.54 o
  -4   4   1       16.47       18.06      0.74 o
  -3   4   1      426.20      405.18      3.96 o
  -2   4   1      419.58      444.32      3.84 o
  -1   4   1     2143.43     1898.31      7.70 o
   0   4   1      528.74      624.98      8.79 o
   1   4   1       67.51       78.61      1.61 o
   2   4   1      765.50      809.50      5.22 o
   3   4   1      119.59      113.55      2.20 o
   4   4   1        1.99        2.73      0.47 o
   5   4   1        5.78        4.50      0.64 o
   6   4   1       24.14       21.35      1.07 o
   7   4   1       10.17        9.90      0.85 o
   8   4   1        5.83        5.06      0.77 o
   9   4   1       12.64       12.91      0.70 o
  10   4   1        2.89        3.11      0.63 o
 -10   5   1        0.84        0.58      0.57 o
  -9   5   1        2.02        2.64      0.56 o
  -8   5   1        0.23       -0.70      0.70 o
  -7   5   1       34.24       34.80      1.32 o
  -6   5   1       74.23       77.95      2.15 o
  -5   5   1        0.87        0.78      0.58 o
  -4   5   1        2.29        1.54      0.48 o
  -3   5   1      170.21      190.87      3.00 o
  -2   5   1      661.01      694.85      5.32 o
  -1   5   1     2237.91     2267.82      9.36 o
   0   5   1       92.40      130.38      1.93 o
   1   5   1       59.73       78.94      1.81 o
   2   5   1       20.57       21.51      0.74 o
   3   5   1      439.50      459.62      4.61 o
   4   5   1      108.05      103.26      2.52 o
   5   5   1      480.13      485.48      5.60 o
   6   5   1       41.54       40.46      1.33 o
   7   5   1       21.58       22.78      1.10 o
   8   5   1        6.64        8.99      0.89 o
   9   5   1        0.08        0.63      0.56 o
  10   5   1        4.70        4.26      0.64 o
  -9   6   1        0.05        0.08      0.54 o
  -8   6   1        4.88        5.40      0.56 o
  -7   6   1       10.67       14.07      0.93 o
  -6   6   1       48.38       49.16      1.68 o
  -5   6   1       66.62       70.43      2.05 o
  -4   6   1       62.16       52.68      1.43 o
  -3   6   1      101.49       82.60      1.85 o
  -2   6   1       41.80       33.26      1.06 o
  -1   6   1        0.63        1.66      0.41 o
   0   6   1       99.11      108.89      1.65 o
   1   6   1       49.48       45.10      1.30 o
   2   6   1       54.16       57.01      1.50 o
   3   6   1       14.35       21.96      0.90 o
   4   6   1      317.82      302.04      4.33 o
   5   6   1        4.80        3.93      0.69 o
   6   6   1       60.73       53.66      1.72 o
   7   6   1       16.83       17.55      1.05 o
   8   6   1        1.05        1.62      0.56 o
   9   6   1        0.15        0.97      0.54 o
  -9   7   1        0.41       -0.12      0.58 o
  -8   7   1        7.57        8.41      0.65 o
  -7   7   1        0.24        1.65      0.68 o
  -6   7   1        0.53        1.49      0.64 o
  -5   7   1        3.46        2.50      0.65 o
  -4   7   1       16.17       16.73      0.86 o
  -3   7   1      108.63       91.94      2.08 o
  -2   7   1       98.35       90.78      2.00 o
  -1   7   1       24.46       17.87      0.83 o
   0   7   1       49.35       50.53      1.41 o
   1   7   1       56.56       54.14      1.58 o
   2   7   1        0.15        1.17      0.52 o
   3   7   1        1.10        0.41      0.56 o
   4   7   1      149.92      130.64      3.18 o
   5   7   1       14.77       14.47      0.94 o
   6   7   1       22.67       23.72      1.08 o
   7   7   1        3.88        5.45      0.53 o
   8   7   1        0.01        0.61      0.54 o
   9   7   1        0.12        1.00      0.56 o
  -8   8   1        3.23        4.03      0.61 o
  -7   8   1       14.50       13.36      0.69 o
  -6   8   1        2.52        4.14      0.78 o
  -5   8   1       11.29        9.91      0.77 o
  -4   8   1        0.46        1.00      0.57 o
  -3   8   1        9.33       11.65      0.82 o
  -2   8   1      234.10      232.61      4.09 o
  -1   8   1       20.15       19.89      0.98 o
   0   8   1       46.06       47.79      1.03 o
   1   8   1        5.24        6.82      0.64 o
   2   8   1       46.91       37.18      1.35 o
   3   8   1        0.00        0.55      0.56 o
   4   8   1        0.04        0.62      0.58 o
   5   8   1        1.46        0.63      0.64 o
   6   8   1        0.72        0.71      0.72 o
   7   8   1        2.35        2.59      0.54 o
   8   8   1        1.44        1.92      0.56 o
  -7   9   1        0.01       -0.15      0.53 o
  -6   9   1        0.08       -0.52      0.52 o
  -5   9   1       10.28       10.33      0.61 o
  -4   9   1        0.51       -0.66      0.66 o
  -3   9   1        9.41        9.40      0.79 o
  -2   9   1        0.26        0.42      0.61 o
  -1   9   1        1.55        1.54      0.66 o
   0   9   1       18.44       21.79      0.67 o
   1   9   1        0.56        1.60      0.62 o
   2   9   1        1.06        1.36      0.64 o
   3   9   1        1.15        2.42      0.65 o
   4   9   1       19.85       18.85      1.04 o
   5   9   1        0.51        1.06      0.48 o
   6   9   1        2.05        3.85      0.55 o
   7   9   1        3.09        1.83      0.58 o
  -6  10   1        0.87       -0.57      0.57 o
  -5  10   1        4.23        2.93      0.57 o
  -4  10   1       30.79       32.16      1.08 o
  -3  10   1        0.20       -0.40      0.68 o
  -2  10   1        0.85        2.91      0.66 o
  -1  10   1        0.56        1.54      0.64 o
   0  10   1        2.05        2.99      0.45 o
   1  10   1        1.17        0.87      0.66 o
   2  10   1       10.34       11.88      0.91 o
   3  10   1        0.40        0.46      0.51 o
   4  10   1        1.43        2.05      0.53 o
   5  10   1        1.12        0.44      0.55 o
   6  10   1        4.64        5.86      0.65 o
  -5  11   1        0.31       -0.54      0.54 o
  -4  11   1        0.40        0.62      0.51 o
  -3  11   1        0.15        0.68      0.52 o
  -2  11   1        1.91        2.81      0.55 o
  -1  11   1        0.49        0.01      0.53 o
   0  11   1        1.51        2.29      0.55 o
   1  11   1        0.01        0.51      0.51 o
   2  11   1        0.40        0.41      0.52 o
   3  11   1        0.96       -0.33      0.55 o
   4  11   1        1.34        1.95      0.57 o
   5  11   1        4.10        4.86      0.61 o
  -3  12   1        2.27        3.88      0.61 o
  -2  12   1        0.15        0.55      0.57 o
  -1  12   1        0.01       -0.54      0.56 o
   0  12   1        0.96        1.16      0.43 o
   1  12   1        0.08        0.36      0.57 o
   2  12   1        0.03        0.27      0.55 o
   3  12   1        0.09        0.14      0.56 o
 -10   0   2        0.00        0.24      0.51 o
  -8   0   2       21.37       19.28      0.95 o
  -6   0   2      154.45      151.63      2.99 o
  -4   0   2      407.75      450.58      3.81 o
  -2   0   2     9457.64    10321.93     15.56 o
   0   0   2     4174.05     4477.77    233.03 o
   2   0   2    26960.04    27379.09     31.76 o
   4   0   2     2717.67     2637.49      9.92 o
   6   0   2        0.54        1.13      0.52 o
   8   0   2        0.12       -0.45      0.62 o
  10   0   2        0.00        0.56      0.53 o
 -11   1   2        0.13       -0.10      0.57 o
 -10   1   2        2.26        3.68      0.55 o
  -9   1   2        0.11       -0.70      0.70 o
  -8   1   2        5.21        6.01      0.72 o
  -7   1   2        8.68       10.11      0.77 o
  -6   1   2       80.46       70.49      1.77 o
  -5   1   2       68.41       66.96      1.48 o
  -4   1   2      315.27      300.95      3.15 o
  -3   1   2      465.72      424.27      3.23 o
  -2   1   2      588.87      556.38      3.13 o
  -1   1   2        5.43        4.38      0.21 o
   0   1   2        5.34        4.29      0.31 o
   1   1   2     2476.56     2573.11      6.19 o
   2   1   2    20168.77    21087.47     26.98 o
   3   1   2     2246.74     2197.59      7.87 o
   4   1   2     4539.15     4520.53     13.32 o
   5   1   2       61.48       46.56      1.36 o
   6   1   2      119.52      116.98      2.70 o
   7   1   2       10.88       11.19      0.81 o
   8   1   2       18.87       17.48      0.96 o
   9   1   2        0.56        2.19      0.73 o
  10   1   2        9.01       10.29      0.69 o
 -11   2   2        4.43        6.63      0.64 o
 -10   2   2        0.41        0.89      0.53 o
  -9   2   2        6.18        5.58      0.80 o
  -8   2   2        1.63        1.59      0.67 o
  -7   2   2       17.15       19.43      1.04 o
  -6   2   2      139.64      132.19      2.90 o
  -5   2   2       15.74       18.06      0.78 o
  -4   2   2       43.78       53.67      1.24 o
  -3   2   2      234.85      237.81      2.57 o
  -2   2   2     1144.62     1020.08      3.88 o
  -1   2   2      688.63      654.14      3.33 o
   0   2   2      369.84      330.33     10.93 o
   1   2   2      216.85      193.50      1.86 o
   2   2   2       12.20       13.20      0.51 o
   3   2   2      112.01      120.78      1.93 o
   4   2   2        0.09        1.73      0.41 o
   5   2   2      120.40      124.68      2.51 o
   6   2   2       13.59       11.77      0.78 o
   7   2   2       19.54       16.29      0.90 o
   8   2   2       20.87       21.96      1.07 o
   9   2   2        0.76        1.62      0.76 o
  10   2   2        7.83        8.62      0.66 o
 -10   3   2        0.26        0.36      0.53 o
  -9   3   2        0.00        0.59      0.71 o
  -8   3   2       64.43       63.08      1.84 o
  -7   3   2       25.46       27.31      1.15 o
  -6   3   2      166.25      162.68      3.31 o
  -5   3   2       41.68       38.75      1.12 o
  -4   3   2      330.45      335.17      3.67 o
  -3   3   2        2.91        5.01      0.38 o
  -2   3   2      716.16      669.58      4.26 o
  -1   3   2      107.11      105.97      1.61 o
   0   3   2     1139.62     1079.25     28.11 o
   1   3   2      299.14      315.08      2.74 o
   2   3   2      393.68      400.20      3.37 o
   3   3   2        8.34        4.98      0.42 o
   4   3   2        2.20        1.57      0.39 o
   5   3   2       22.51       23.58      1.03 o
   6   3   2       60.31       60.63      1.57 o
   7   3   2       14.65       16.97      0.94 o
   8   3   2        0.63       -0.69      0.69 o
   9   3   2       23.34       23.76      0.93 o
  10   3   2        0.62        0.19      0.57 o
 -10   4   2        0.34       -0.55      0.55 o
  -9   4   2        0.10        0.15      0.49 o
  -8   4   2        0.03       -0.68      0.68 o
  -7   4   2       14.61       19.64      0.97 o
  -6   4   2       49.15       49.89      1.48 o
  -5   4   2        1.98        0.75      0.51 o
  -4   4   2       93.74       89.67      2.12 o
  -3   4   2      563.46      634.94      4.92 o
  -2   4   2     1633.27     1539.88      5.94 o
  -1   4   2      435.33      439.50      3.64 o
   0   4   2      115.45      107.39      1.30 o
   1   4   2      521.65      534.37      4.06 o
   2   4   2       47.80       53.41      1.22 o
   3   4   2      388.65      399.16      3.98 o
   4   4   2       90.59       89.14      2.19 o
   5   4   2      230.32      216.45      3.62 o
   6   4   2       48.14       47.42      1.51 o
   7   4   2       53.55       57.41      1.75 o
   8   4   2        2.89        1.52      0.73 o
   9   4   2        0.71        0.38      0.53 o
  10   4   2        3.87        2.63      0.65 o
 -10   5   2        0.26        1.43      0.56 o
  -9   5   2        0.00       -0.42      0.53 o
  -8   5   2        3.29        2.64      0.76 o
  -7   5   2        8.30        8.03      0.76 o
  -6   5   2       52.41       49.57      1.58 o
  -5   5   2      110.34      107.40      2.71 o
  -4   5   2       27.47       25.62      0.89 o
  -3   5   2      541.62      533.93      4.94 o
  -2   5   2       23.01       27.19      0.92 o
  -1   5   2      356.14      382.52      3.80 o
   0   5   2        8.78        5.52      0.50 o
   1   5   2        0.24        0.54      0.35 o
   2   5   2      222.12      236.66      3.19 o
   3   5   2       12.26       14.35      0.75 o
   4   5   2       34.87       40.65      1.24 o
   5   5   2      214.19      210.03      3.79 o
   6   5   2       24.31       25.79      1.14 o
   7   5   2       18.07       17.77      1.03 o
   8   5   2       42.59       45.03      1.64 o
   9   5   2        0.10        0.93      0.57 o
  10   5   2        4.60        5.39      0.66 o
  -9   6   2        0.16        0.60      0.54 o
  -8   6   2       23.76       24.86      0.93 o
  -7   6   2        6.55        5.76      0.75 o
  -6   6   2      173.76      200.07      4.15 o
  -5   6   2      238.87      226.06      4.13 o
  -4   6   2      233.19      234.32      3.84 o
  -3   6   2      153.06      134.50      2.76 o
  -2   6   2      145.25      160.51      2.89 o
  -1   6   2        0.01        0.20      0.42 o
   0   6   2       69.16       70.19      1.32 o
   1   6   2       68.73       84.10      2.08 o
   2   6   2       17.74       15.13      0.76 o
   3   6   2        3.14        4.23      0.54 o
   4   6   2      133.79      129.09      2.96 o
   5   6   2       64.14       72.02      1.99 o
   6   6   2        2.42        2.00      0.70 o
   7   6   2        3.86        3.53      0.75 o
   8   6   2        1.60        1.24      0.58 o
   9   6   2        3.78        2.84      0.61 o
  -9   7   2        0.55        0.93      0.58 o
  -8   7   2        0.27        0.07      0.58 o
  -7   7   2        2.59        2.65      0.75 o
  -6   7   2        0.66        0.47      0.67 o
  -5   7   2       10.53        8.32      0.72 o
  -4   7   2      105.35       93.79      2.25 o
  -3   7   2       25.36       25.72      1.03 o
  -2   7   2       17.53       11.10      0.76 o
  -1   7   2        0.12       -0.02      0.48 o
   0   7   2       31.72       26.58      0.67 o
   1   7   2       94.74       82.88      1.87 o
   2   7   2       34.39       33.14      1.06 o
   3   7   2        0.09        0.15      0.55 o
   4   7   2       17.67       17.78      0.89 o
   5   7   2      103.09      104.36      2.57 o
   6   7   2       16.16       14.55      1.00 o
   7   7   2        7.86        6.14      0.57 o
   8   7   2        1.16        1.72      0.55 o
   9   7   2        1.13        1.58      0.60 o
  -8   8   2        1.18        1.84      0.58 o
  -7   8   2        2.36        2.90      0.56 o
  -6   8   2       25.30       24.59      1.17 o
  -5   8   2       27.57       27.62      1.14 o
  -4   8   2        0.25       -0.22      0.63 o
  -3   8   2       29.32       24.98      1.10 o
  -2   8   2       14.24       12.47      0.83 o
  -1   8   2        6.48        3.71      0.62 o
   0   8   2        0.59        1.48      0.42 o
   1   8   2       82.37       64.85      1.88 o
   2   8   2       15.18       17.55      0.85 o
   3   8   2       40.42       35.86      1.21 o
   4   8   2        1.92        3.51      0.62 o
   5   8   2        0.20       -0.63      0.63 o
   6   8   2        8.85        8.24      0.59 o
   7   8   2        0.15        0.79      0.53 o
   8   8   2        0.50        1.31      0.57 o
  -7   9   2        0.10        0.74      0.55 o
  -6   9   2        5.91        6.31      0.58 o
  -5   9   2        0.94        0.79      0.50 o
  -4   9   2        2.56        3.02      0.69 o
  -3   9   2       80.36       79.79      2.28 o
  -2   9   2       27.29       21.67      1.01 o
  -1   9   2       58.47       47.70      1.59 o
   0   9   2       38.77       31.86      0.86 o
   1   9   2        1.95        1.90      0.65 o
   2   9   2        1.21        3.11      0.63 o
   3   9   2       26.47       23.42      1.06 o
   4   9   2        7.33        9.37      0.77 o
   5   9   2        1.00        1.47      0.47 o
   6   9   2        0.58        0.94      0.54 o
   7   9   2        0.39        1.49      0.58 o
  -6  10   2        0.75        0.13      0.54 o
  -5  10   2        0.06       -0.35      0.50 o
  -4  10   2        0.88        1.43      0.51 o
  -3  10   2        3.72        3.61      0.77 o
  -2  10   2        1.30        2.70      0.68 o
  -1  10   2        4.19        2.46      0.72 o
   0  10   2        9.01        9.52      0.58 o
   1  10   2       13.41       11.29      0.92 o
   2  10   2        2.78        3.41      0.74 o
   3  10   2       56.14       59.57      1.59 o
   4  10   2        3.63        4.84      0.57 o
   5  10   2       23.88       24.31      0.99 o
   6  10   2        0.13       -0.03      0.54 o
  -5  11   2        0.13       -0.20      0.53 o
  -4  11   2        0.12        0.10      0.54 o
  -3  11   2        1.36        0.42      0.54 o
  -2  11   2        3.29        3.74      0.59 o
  -1  11   2        8.57        9.02      0.62 o
   0  11   2        3.37        4.43      0.90 o
   1  11   2        9.60       10.92      0.67 o
   2  11   2        0.88        1.11      0.54 o
   3  11   2       13.94       15.64      0.81 o
   4  11   2        7.17        6.98      0.63 o
   5  11   2        0.44        1.09      0.57 o
  -3  12   2        1.01        1.31      0.58 o
  -2  12   2        0.07        0.06      0.54 o
  -1  12   2        3.49        3.31      0.64 o
   0  12   2        0.39        0.86      0.39 o
   1  12   2        1.95        2.13      0.58 o
   2  12   2        0.00       -0.15      0.56 o
 -11   0   3        0.00       -0.57      0.57 o
  -9   0   3        2.73        2.34      0.70 o
  -7   0   3        0.00       -0.57      0.57 o
  -5   0   3      897.05      925.22      6.24 o
  -3   0   3      375.65      323.13      2.80 o
  -1   0   3      106.86       91.99      1.04 o
   1   0   3      315.91      365.68      2.22 o
   3   0   3       76.71       87.73      1.63 o
   5   0   3        9.82       10.52      0.59 o
   7   0   3      278.49      295.65      4.72 o
   9   0   3       25.75       22.99      1.16 o
 -11   1   3        0.34        2.28      0.58 o
 -10   1   3        0.17        0.21      0.53 o
  -9   1   3        5.17        2.99      0.75 o
  -8   1   3        7.64        8.69      0.76 o
  -7   1   3       75.90       75.94      1.97 o
  -6   1   3       38.47       44.30      1.29 o
  -5   1   3      354.89      345.68      3.87 o
  -4   1   3       78.90       61.77      1.51 o
  -3   1   3      714.24      698.92      4.20 o
  -2   1   3       56.11       50.59      1.03 o
  -1   1   3     7654.60     7945.34     12.50 o
   0   1   3      992.83      958.50     53.12 o
   1   1   3      320.15      433.22      2.56 o
   2   1   3     1416.20     1309.43      5.38 o
   3   1   3     2136.11     2149.66      7.98 o
   4   1   3      296.28      280.22      3.28 o
   5   1   3       28.98       27.79      0.96 o
   6   1   3       27.66       25.56      1.01 o
   7   1   3       12.50       13.69      0.83 o
   8   1   3        0.04       -0.24      0.62 o
   9   1   3       21.28       23.44      1.19 o
  10   1   3        0.19       -0.32      0.55 o
 -11   2   3        0.06       -0.56      0.57 o
 -10   2   3        0.14        0.19      0.51 o
  -9   2   3        1.05        1.34      0.74 o
  -8   2   3       10.97       11.10      0.87 o
  -7   2   3      105.26      106.32      2.39 o
  -6   2   3      455.12      474.99      5.27 o
  -5   2   3      388.21      359.48      4.09 o
  -4   2   3     1879.84     1758.53      6.60 o
  -3   2   3      150.11      157.00      2.12 o
  -2   2   3      115.95      114.91      1.64 o
  -1   2   3        5.09        5.15      0.31 o
   0   2   3      333.13      307.26      8.86 o
   1   2   3       12.24       20.44      0.60 o
   2   2   3      103.65       97.77      1.60 o
   3   2   3      124.65      134.83      2.09 o
   4   2   3      930.65      935.93      6.07 o
   5   2   3        1.21        0.17      0.47 o
   6   2   3       18.88       18.17      0.97 o
   7   2   3       18.88       18.29      0.94 o
   8   2   3       26.78       28.03      1.25 o
   9   2   3       14.51       15.57      0.71 o
  10   2   3       22.53       24.18      0.99 o
 -10   3   3        7.90       11.37      0.68 o
  -9   3   3        1.34        0.43      0.70 o
  -8   3   3        0.07       -0.44      0.64 o
  -7   3   3       91.20       96.19      2.34 o
  -6   3   3        6.19        5.57      0.71 o
  -5   3   3      108.57      116.27      2.52 o
  -4   3   3        8.44        4.28      0.48 o
  -3   3   3       89.03      106.73      1.93 o
  -2   3   3       59.19       62.48      1.38 o
  -1   3   3     1142.76     1018.96      4.10 o
   0   3   3      359.73      381.30      6.15 o
   1   3   3      211.13      207.18      2.30 o
   2   3   3      112.42      109.71      1.86 o
   3   3   3      817.40      827.04      5.39 o
   4   3   3        8.47        6.75      0.52 o
   5   3   3      192.04      198.80      3.33 o
   6   3   3        9.00        9.24      0.75 o
   7   3   3        1.59       -0.66      0.66 o
   8   3   3        4.57        3.79      0.76 o
   9   3   3       18.84       20.31      0.93 o
  10   3   3        3.48        5.13      0.64 o
 -10   4   3        4.87        5.84      0.61 o
  -9   4   3       11.38       11.67      0.69 o
  -8   4   3       27.67       23.28      1.10 o
  -7   4   3        6.84        8.17      0.76 o
  -6   4   3      117.15      115.17      2.93 o
  -5   4   3      112.65      110.80      2.60 o
  -4   4   3       41.20       33.68      1.02 o
  -3   4   3      152.05      133.29      2.32 o
  -2   4   3       55.21       61.38      1.57 o
  -1   4   3      147.98      149.30      2.20 o
   0   4   3      689.40      681.07      4.02 o
   1   4   3     4642.43     4547.02     12.73 o
   2   4   3        0.17        1.41      0.35 o
   3   4   3       26.11       34.16      1.13 o
   4   4   3       29.57       28.78      1.01 o
   5   4   3       37.57       40.38      1.26 o
   6   4   3       43.65       43.20      1.43 o
   7   4   3       51.34       54.45      1.73 o
   8   4   3        7.52        6.23      0.79 o
   9   4   3       15.22       16.88      0.87 o
  10   4   3       11.57       10.79      0.76 o
 -10   5   3        0.92        2.25      0.58 o
  -9   5   3        5.47        6.57      0.58 o
  -8   5   3        3.84        3.73      0.75 o
  -7   5   3        2.04        2.01      0.67 o
  -6   5   3        3.49        6.31      0.67 o
  -5   5   3        4.81        2.32      0.62 o
  -4   5   3       65.90       63.21      1.62 o
  -3   5   3       27.28       30.71      0.98 o
  -2   5   3       60.33       60.86      1.40 o
  -1   5   3       42.52       40.89      1.14 o
   0   5   3      200.88      219.63      3.07 o
   1   5   3       23.68       28.77      0.87 o
   2   5   3        3.20        5.53      0.51 o
   3   5   3      107.14      101.19      2.32 o
   4   5   3      370.96      376.48      4.60 o
   5   5   3       58.42       62.37      1.62 o
   6   5   3        5.69        6.44      0.71 o
   7   5   3       75.78       79.43      2.07 o
   8   5   3       10.71        9.84      0.71 o
   9   5   3       20.37       22.17      1.02 o
  -9   6   3        6.23        4.67      0.61 o
  -8   6   3        0.03        0.91      0.50 o
  -7   6   3        6.15        6.61      0.75 o
  -6   6   3        0.83        2.35      0.66 o
  -5   6   3       29.26       23.92      1.06 o
  -4   6   3       14.44       16.72      0.96 o
  -3   6   3      104.36       96.10      2.44 o
  -2   6   3       18.21       16.35      0.79 o
  -1   6   3        0.77        2.39      0.44 o
   0   6   3       12.12       12.63      0.50 o
   1   6   3      121.17      138.31      2.62 o
   2   6   3       16.24       15.28      0.76 o
   3   6   3       39.74       46.83      1.30 o
   4   6   3       45.35       40.64      1.35 o
   5   6   3        4.44        4.94      0.69 o
   6   6   3       58.00       57.86      1.77 o
   7   6   3        1.05        0.10      0.69 o
   8   6   3       55.12       51.87      1.49 o
   9   6   3        0.95        0.62      0.58 o
  -9   7   3        1.58        0.78      0.61 o
  -8   7   3       70.84       75.91      2.04 o
  -7   7   3        0.08       -0.69      0.69 o
  -6   7   3       63.17       66.67      1.94 o
  -5   7   3        8.60        7.41      0.75 o
  -4   7   3        0.42        0.86      0.60 o
  -3   7   3       10.76       11.84      0.80 o
  -2   7   3      156.88      159.02      3.19 o
  -1   7   3        4.44        4.39      0.59 o
   0   7   3       15.69       15.79      0.60 o
   1   7   3       13.78       14.58      0.73 o
   2   7   3      101.78       93.21      2.08 o
   3   7   3       74.33       69.20      1.85 o
   4   7   3        3.64        2.75      0.63 o
   5   7   3        7.94        6.98      0.75 o
   6   7   3        0.01        0.07      0.67 o
   7   7   3        5.55        6.38      0.58 o
   8   7   3        0.31        0.41      0.56 o
  -8   8   3        6.55        7.89      0.66 o
  -7   8   3       29.58       33.09      1.12 o
  -6   8   3        0.03        1.34      0.72 o
  -5   8   3        8.55        8.81      0.79 o
  -4   8   3       37.26       34.45      1.25 o
  -3   8   3       13.36        8.27      0.70 o
  -2   8   3       43.11       34.17      1.14 o
  -1   8   3        1.86        3.27      0.59 o
   0   8   3       35.25       30.86      0.80 o
   1   8   3        6.42        5.89      0.77 o
   2   8   3       12.25        8.97      0.80 o
   3   8   3        2.39        2.22      0.61 o
   4   8   3        2.69        1.78      0.67 o
   5   8   3        3.76        3.70      0.74 o
   6   8   3        0.61        0.59      0.46 o
   7   8   3        0.13       -0.05      0.53 o
   8   8   3        0.54        0.74      0.56 o
  -7   9   3       14.62       17.43      0.84 o
  -6   9   3        2.64        1.80      0.56 o
  -5   9   3        1.32        0.56      0.47 o
  -4   9   3        4.46        6.68      0.74 o
  -3   9   3        1.17        2.50      0.64 o
  -2   9   3       53.04       46.41      1.59 o
  -1   9   3        9.51        6.27      0.71 o
   0   9   3        0.10       -0.51      0.51 o
   1   9   3        3.61        4.99      0.64 o
   2   9   3       24.68       24.79      1.04 o
   3   9   3       14.70       11.78      0.94 o
   4   9   3       17.67       17.14      1.02 o
   5   9   3        0.38       -0.34      0.47 o
   6   9   3        0.38       -0.18      0.53 o
   7   9   3        0.43        0.61      0.57 o
  -6  10   3        9.84       11.58      0.73 o
  -5  10   3        0.01       -0.35      0.50 o
  -4  10   3        1.84        0.83      0.52 o
  -3  10   3        4.28        6.82      0.56 o
  -2  10   3       15.66       14.32      1.00 o
  -1  10   3       10.47       11.89      0.86 o
   0  10   3        0.25        0.44      0.55 o
   1  10   3        6.37        6.36      0.78 o
   2  10   3       22.23       22.62      1.11 o
   3  10   3        0.00       -0.25      0.49 o
   4  10   3        2.97        3.67      0.56 o
   5  10   3        0.01       -0.55      0.55 o
   6  10   3        0.04       -0.60      0.60 o
  -5  11   3        3.66        4.16      0.63 o
  -4  11   3        5.88        7.07      0.62 o
  -3  11   3        3.75        3.95      0.57 o
  -2  11   3       24.92       26.19      0.99 o
  -1  11   3       40.52       46.85      1.44 o
   0  11   3       10.63       11.40      0.48 o
   1  11   3       13.41       16.74      0.80 o
   2  11   3        0.29        0.87      0.52 o
   3  11   3        4.87        5.15      0.63 o
   4  11   3        0.01       -0.57      0.57 o
  -3  12   3        0.10        0.57      0.59 o
  -2  12   3        5.10        6.69      0.66 o
  -1  12   3        2.47        4.65      0.63 o
   0  12   3       31.94       35.09      0.88 o
   1  12   3        1.26        0.41      0.61 o
   2  12   3        4.49        5.80      0.66 o
 -10   0   4       21.22       24.45      0.92 o
  -8   0   4        1.17        1.62      0.62 o
  -6   0   4      134.28      112.89      2.61 o
  -4   0   4      105.38      106.91      1.95 o
  -2   0   4     3729.44     3515.30      8.77 o
   0   0   4     2940.09     2968.09    122.98 o
   2   0   4        2.50        1.44      0.28 o
   4   0   4       63.51       80.36      1.87 o
   6   0   4        0.04        1.18      0.56 o
   8   0   4        0.03        1.64      0.61 o
  10   0   4        1.54        1.56      0.56 o
 -11   1   4        3.34        4.11      0.60 o
 -10   1   4        0.02        0.06      0.52 o
  -9   1   4        0.77        0.80      0.71 o
  -8   1   4        3.20        4.00      0.67 o
  -7   1   4        0.53        1.44      0.59 o
  -6   1   4       83.57       73.57      1.78 o
  -5   1   4       96.29      103.64      2.27 o
  -4   1   4        8.33        8.55      0.45 o
  -3   1   4       10.63       12.03      0.46 o
  -2   1   4       84.43       87.15      1.38 o
  -1   1   4      259.76      254.73      2.01 o
   0   1   4    15803.02    16071.51   1224.25 o
   1   1   4      105.58      112.14      1.44 o
   2   1   4     1681.65     1512.49      6.08 o
   3   1   4      104.28      115.32      1.94 o
   4   1   4      772.58      738.15      5.36 o
   5   1   4      592.00      596.36      5.39 o
   6   1   4      349.33      353.48      4.73 o
   7   1   4       22.57       22.51      1.06 o
   8   1   4       19.14       19.79      1.00 o
   9   1   4        1.30        1.65      0.51 o
  10   1   4        4.64        5.06      0.61 o
 -11   2   4        0.28        0.49      0.57 o
 -10   2   4        0.06        0.87      0.52 o
  -9   2   4        3.07        2.09      0.71 o
  -8   2   4       10.84       15.40      0.92 o
  -7   2   4       14.33       11.24      0.84 o
  -6   2   4        7.36        4.73      0.67 o
  -5   2   4      171.51      170.96      2.91 o
  -4   2   4      559.61      553.79      4.52 o
  -3   2   4        8.79        6.06      0.39 o
  -2   2   4      305.28      310.30      2.73 o
  -1   2   4      352.44      359.76      2.68 o
   0   2   4        4.43        1.96      0.18 o
   1   2   4      349.63      402.07      2.94 o
   2   2   4      162.17      157.25      2.07 o
   3   2   4      318.53      318.41      3.23 o
   4   2   4      164.63      186.85      2.83 o
   5   2   4       75.28       92.64      1.89 o
   6   2   4      153.47      151.41      3.24 o
   7   2   4        0.14        0.36      0.62 o
   8   2   4        7.79        5.49      0.79 o
   9   2   4        0.45        1.16      0.51 o
  10   2   4       11.46        9.81      0.75 o
 -10   3   4        1.96        1.28      0.56 o
  -9   3   4        0.17        0.03      0.67 o
  -8   3   4        6.07        8.34      0.80 o
  -7   3   4       45.85       46.25      1.51 o
  -6   3   4       13.26       13.00      0.76 o
  -5   3   4        0.84       -0.16      0.47 o
  -4   3   4       71.64       79.20      1.94 o
  -3   3   4      768.60      759.01      5.07 o
  -2   3   4      136.24      154.75      2.16 o
  -1   3   4       31.45       29.28      0.80 o
   0   3   4      187.36      225.08      8.56 o
   1   3   4      133.51      120.38      1.84 o
   2   3   4      131.41      116.97      1.96 o
   3   3   4      255.92      266.01      3.17 o
   4   3   4        4.16        6.02      0.57 o
   5   3   4       48.78       47.13      1.28 o
   6   3   4       84.51       85.86      2.11 o
   7   3   4        0.56       -0.37      0.61 o
   8   3   4        7.44        8.83      0.82 o
   9   3   4       26.03       26.03      1.00 o
  10   3   4        2.51        4.23      0.65 o
 -10   4   4        5.36        5.94      0.64 o
  -9   4   4        3.56        3.30      0.54 o
  -8   4   4       12.64       14.60      0.95 o
  -7   4   4        9.09        9.61      0.84 o
  -6   4   4        5.83        6.26      0.63 o
  -5   4   4      122.39      113.76      2.66 o
  -4   4   4       20.72       21.09      0.78 o
  -3   4   4        0.94        1.91      0.38 o
  -2   4   4      505.08      535.10      4.33 o
  -1   4   4      448.13      503.56      4.03 o
   0   4   4      152.59      185.23      3.38 o
   1   4   4      633.01      705.94      4.85 o
   2   4   4       38.22       33.46      1.04 o
   3   4   4       30.50       33.40      0.99 o
   4   4   4      297.91      301.21      3.92 o
   5   4   4      116.14      101.35      2.68 o
   6   4   4        0.05        1.59      0.62 o
   7   4   4        4.06        3.41      0.72 o
   8   4   4        0.01        0.83      0.71 o
   9   4   4       18.49       21.33      0.91 o
  10   4   4        0.07       -0.38      0.61 o
 -10   5   4        3.64        2.54      0.61 o
  -9   5   4       15.44       17.36      0.77 o
  -8   5   4        5.52        6.64      0.84 o
  -7   5   4       49.17       45.30      1.45 o
  -6   5   4       41.35       36.68      1.37 o
  -5   5   4       50.83       38.57      1.27 o
  -4   5   4        5.88        6.70      0.64 o
  -3   5   4       69.72       57.81      1.47 o
  -2   5   4       10.83        8.02      0.55 o
  -1   5   4      278.14      263.23      3.25 o
   0   5   4      333.03      329.87      3.16 o
   1   5   4      214.71      240.57      3.14 o
   2   5   4       54.66       49.41      1.33 o
   3   5   4      105.84      104.90      2.40 o
   4   5   4       45.32       40.00      1.31 o
   5   5   4       81.00       84.61      2.07 o
   6   5   4       15.65       17.83      0.93 o
   7   5   4        2.57        2.70      0.77 o
   8   5   4        1.93        1.96      0.54 o
   9   5   4        4.50        4.95      0.63 o
  -9   6   4        2.49        2.36      0.58 o
  -8   6   4        0.38        0.26      0.50 o
  -7   6   4        0.34       -0.68      0.68 o
  -6   6   4       28.83       27.73      1.20 o
  -5   6   4       14.50       14.82      0.85 o
  -4   6   4      543.51      587.62      5.95 o
  -3   6   4      212.75      195.05      3.35 o
  -2   6   4      265.99      229.97      3.45 o
  -1   6   4       71.39       68.49      1.61 o
   0   6   4        6.18        7.08      0.41 o
   1   6   4       45.28       36.27      1.09 o
   2   6   4       65.30       64.01      1.63 o
   3   6   4       13.17       15.19      0.76 o
   4   6   4        0.51       -0.56      0.56 o
   5   6   4       10.75        9.33      0.78 o
   6   6   4        0.45        0.36      0.69 o
   7   6   4       25.13       24.08      1.27 o
   8   6   4        2.60        3.43      0.60 o
   9   6   4        4.39        3.44      0.64 o
  -9   7   4       14.18       14.30      0.81 o
  -8   7   4        1.03       -0.57      0.57 o
  -7   7   4        6.27        5.76      0.81 o
  -6   7   4        1.46        1.43      0.68 o
  -5   7   4        0.16       -0.37      0.59 o
  -4   7   4      144.01      132.85      3.20 o
  -3   7   4      165.63      170.32      3.46 o
  -2   7   4      600.30      577.08      5.93 o
  -1   7   4      785.57      708.56      6.42 o
   0   7   4      302.19      319.00     13.33 o
   1   7   4       78.86       71.25      1.80 o
   2   7   4      116.97      127.65      2.94 o
   3   7   4        7.76        7.17      0.71 o
   4   7   4        5.25        5.50      0.66 o
   5   7   4        0.03       -0.65      0.65 o
   6   7   4        0.19        1.07      0.67 o
   7   7   4        0.06        0.18      0.52 o
   8   7   4        2.08        3.49      0.59 o
  -8   8   4       16.73       18.61      0.90 o
  -7   8   4        1.54        1.67      0.57 o
  -6   8   4        7.83        8.07      0.86 o
  -5   8   4       24.61       23.53      1.09 o
  -4   8   4       24.78       23.73      1.11 o
  -3   8   4        7.13        8.62      0.68 o
  -2   8   4        0.09        0.26      0.56 o
  -1   8   4       16.77       15.55      0.82 o
   0   8   4      127.84      110.01      2.05 o
   1   8   4      112.82       93.88      2.24 o
   2   8   4       29.41       23.63      1.10 o
   3   8   4        0.25        0.63      0.61 o
   4   8   4        2.13        2.84      0.65 o
   5   8   4        0.02        1.29      0.69 o
   6   8   4        0.31        0.49      0.49 o
   7   8   4        0.46       -0.42      0.52 o
   8   8   4        0.93        1.62      0.58 o
  -7   9   4        0.93        1.08      0.55 o
  -6   9   4        1.84        2.23      0.55 o
  -5   9   4        0.41        0.70      0.48 o
  -4   9   4       18.22       17.04      1.00 o
  -3   9   4       26.35       26.69      1.13 o
  -2   9   4       36.36       34.27      1.30 o
  -1   9   4       47.50       46.98      1.55 o
   0   9   4       25.95       22.44      0.70 o
   1   9   4       18.00       14.31      0.92 o
   2   9   4       18.22       16.53      0.97 o
   3   9   4        3.15        2.19      0.68 o
   4   9   4        2.53        3.96      0.73 o
   5   9   4        0.07        0.31      0.50 o
   6   9   4       20.20       24.40      0.95 o
   7   9   4        1.16        2.08      0.59 o
  -6  10   4        6.20        6.69      0.67 o
  -5  10   4        0.83       -0.03      0.51 o
  -4  10   4        0.25       -0.50      0.50 o
  -3  10   4        0.13        0.38      0.49 o
  -2  10   4        8.95       10.65      0.84 o
  -1  10   4        6.24        6.92      0.80 o
   0  10   4       13.31       12.94      1.33 o
   1  10   4        3.16        3.13      0.71 o
   2  10   4       27.08       31.00      1.34 o
   3  10   4        0.97        1.02      0.51 o
   4  10   4        2.53        3.28      0.55 o
   5  10   4       32.98       38.96      1.29 o
   6  10   4        0.15       -0.59      0.59 o
  -5  11   4        5.06        6.14      0.63 o
  -4  11   4        2.87        4.82      0.56 o
  -3  11   4        1.10        0.68      0.55 o
  -2  11   4        0.98        1.94      0.55 o
  -1  11   4        0.06       -0.31      0.54 o
   0  11   4        0.13        0.39      0.38 o
   1  11   4       10.71       11.49      0.70 o
   2  11   4        5.15        4.01      0.61 o
   3  11   4        5.38        6.92      0.63 o
   4  11   4        0.00        0.12      0.55 o
  -2  12   4        1.42        3.27      0.61 o
  -1  12   4       17.77       18.05      0.93 o
   0  12   4       11.45       12.48      0.59 o
   1  12   4        2.07        2.84      0.67 o
   2  12   4        5.08        7.84      0.71 o
 -11   0   5        3.72        3.92      0.64 o
  -9   0   5        0.04       -0.10      0.69 o
  -7   0   5        2.07        2.90      0.59 o
  -5   0   5       15.80       12.66      0.60 o
  -3   0   5      631.64      609.01      4.06 o
  -1   0   5     7491.57     6392.27     12.26 o
   1   0   5     3576.62     3959.41      9.42 o
   3   0   5     5367.46     5729.77     14.44 o
   5   0   5        0.01       -0.28      0.49 o
   7   0   5        6.16       10.67      0.72 o
   9   0   5       48.32       51.09      1.41 o
 -11   1   5        0.79        0.76      0.59 o
 -10   1   5        4.69        5.73      0.60 o
  -9   1   5        1.34        2.20      0.73 o
  -8   1   5        0.15        1.31      0.62 o
  -7   1   5        8.24        8.62      0.71 o
  -6   1   5       12.09       10.68      0.68 o
  -5   1   5       20.90       24.58      0.91 o
  -4   1   5       10.50       12.36      0.57 o
  -3   1   5     1268.56     1167.51      4.69 o
  -2   1   5     2578.04     2245.98      7.40 o
  -1   1   5        5.45        2.65      0.26 o
   0   1   5        7.39        3.17      0.49 o
   1   1   5      131.17      147.39      1.76 o
   2   1   5     1927.77     2058.40      7.48 o
   3   1   5       60.38       68.59      1.58 o
   4   1   5      535.20      532.63      4.69 o
   5   1   5      126.76      142.06      2.82 o
   6   1   5      296.26      264.14      4.18 o
   7   1   5        0.24        0.42      0.59 o
   8   1   5        2.15        1.69      0.68 o
   9   1   5        3.80        4.75      0.57 o
  10   1   5        0.80        0.03      0.58 o
 -11   2   5        1.82        3.08      0.61 o
 -10   2   5        4.09        5.32      0.58 o
  -9   2   5        0.29       -0.12      0.69 o
  -8   2   5        5.20        5.98      0.73 o
  -7   2   5        3.30        4.44      0.64 o
  -6   2   5        1.83        2.25      0.56 o
  -5   2   5      394.50      392.36      4.31 o
  -4   2   5        0.09        1.26      0.40 o
  -3   2   5     1666.65     1553.67      5.76 o
  -2   2   5     1334.18     1213.21      4.65 o
  -1   2   5      929.08      845.95      3.55 o
   0   2   5      123.52      123.11      5.91 o
   1   2   5      542.50      614.50      3.84 o
   2   2   5      612.24      679.17      4.44 o
   3   2   5        0.31        2.39      0.36 o
   4   2   5      125.21      138.14      2.53 o
   5   2   5      158.40      156.57      3.01 o
   6   2   5       11.18       12.07      0.83 o
   7   2   5       20.56       22.60      1.14 o
   8   2   5        8.86        8.66      0.81 o
   9   2   5        9.32        8.84      0.66 o
  10   2   5        0.98       -0.04      0.58 o
 -10   3   5        0.32       -0.55      0.55 o
  -9   3   5       13.45       13.37      0.93 o
  -8   3   5        5.67        7.03      0.73 o
  -7   3   5        0.01       -0.06      0.59 o
  -6   3   5        7.11        3.82      0.61 o
  -5   3   5       23.93       27.55      0.92 o
  -4   3   5      283.37      308.93      3.63 o
  -3   3   5      140.47      148.63      2.34 o
  -2   3   5     1572.78     1494.40      5.60 o
  -1   3   5       30.37       40.43      0.94 o
   0   3   5       96.40      112.86      2.45 o
   1   3   5      596.18      634.65      4.29 o
   2   3   5       58.22       82.57      1.74 o
   3   3   5      568.46      524.27      4.53 o
   4   3   5        1.94        3.81      0.47 o
   5   3   5       28.85       27.81      0.99 o
   6   3   5      190.16      186.57      3.66 o
   7   3   5        0.02       -0.06      0.66 o
   8   3   5        0.41        1.86      0.72 o
   9   3   5        1.98        3.14      0.56 o
  10   3   5        6.12        7.01      0.68 o
 -10   4   5        4.19        4.39      0.62 o
  -9   4   5        3.46        3.93      0.56 o
  -8   4   5       54.61       61.85      1.90 o
  -7   4   5       10.68       13.01      0.88 o
  -6   4   5       27.11       28.49      1.07 o
  -5   4   5       52.50       51.62      1.34 o
  -4   4   5       60.27       60.24      1.48 o
  -3   4   5       24.61       20.57      0.82 o
  -2   4   5       96.20      112.04      2.09 o
  -1   4   5      159.72      169.40      2.43 o
   0   4   5        7.08        7.78      0.32 o
   1   4   5      352.25      382.02      3.67 o
   2   4   5        0.19        4.65      0.46 o
   3   4   5      129.95      133.02      2.52 o
   4   4   5       34.14       31.68      1.09 o
   5   4   5       37.31       41.11      1.31 o
   6   4   5       30.58       29.49      1.16 o
   7   4   5        3.78        2.52      0.75 o
   8   4   5        0.07        0.05      0.70 o
   9   4   5        8.86       10.83      0.72 o
 -10   5   5        0.54        1.71      0.60 o
  -9   5   5        3.97        4.61      0.59 o
  -8   5   5        0.67       -0.71      0.71 o
  -7   5   5        9.42        7.72      0.76 o
  -6   5   5       44.11       44.24      1.50 o
  -5   5   5       12.35       12.97      0.76 o
  -4   5   5       14.78       11.80      0.71 o
  -3   5   5       14.93       16.98      0.79 o
  -2   5   5        3.29        4.23      0.50 o
  -1   5   5       61.44       59.79      1.38 o
   0   5   5      142.16      150.44      8.79 o
   1   5   5        5.05        5.85      0.50 o
   2   5   5      186.40      207.84      3.15 o
   3   5   5      136.85      144.71      2.82 o
   4   5   5      110.30      108.60      2.65 o
   5   5   5       10.64       10.50      0.78 o
   6   5   5        0.41        0.30      0.61 o
   7   5   5       31.46       29.51      1.35 o
   8   5   5        0.31        1.75      0.54 o
   9   5   5       15.95       14.54      0.81 o
  -9   6   5        2.23        2.19      0.57 o
  -8   6   5        0.30        1.79      0.52 o
  -7   6   5       13.01       11.23      0.92 o
  -6   6   5       38.83       37.78      1.36 o
  -5   6   5       89.03       77.76      2.10 o
  -4   6   5        0.01        0.38      0.60 o
  -3   6   5       36.81       36.13      1.21 o
  -2   6   5        2.17        1.50      0.53 o
  -1   6   5      272.57      282.25      3.77 o
   0   6   5       25.54       25.37      1.10 o
   1   6   5      379.18      353.12      4.25 o
   2   6   5       38.89       37.64      1.17 o
   3   6   5       37.42       39.87      1.26 o
   4   6   5      158.19      145.21      3.29 o
   5   6   5       27.58       29.48      1.19 o
   6   6   5       90.64       94.14      2.51 o
   7   6   5       12.12       11.23      0.92 o
   8   6   5       24.71       23.74      0.95 o
   9   6   5        0.23        1.98      0.58 o
  -9   7   5        1.06        1.13      0.59 o
  -8   7   5       12.99       14.15      0.81 o
  -7   7   5       33.54       33.61      1.44 o
  -6   7   5       88.92       90.57      2.18 o
  -5   7   5        8.98       10.35      0.85 o
  -4   7   5       57.79       54.50      1.59 o
  -3   7   5       18.17       20.42      0.98 o
  -2   7   5       89.82       85.94      2.09 o
  -1   7   5       11.77        7.15      0.82 o
   0   7   5       76.81       73.13      1.71 o
   1   7   5        0.26       -0.27      0.59 o
   2   7   5        3.78        1.44      0.61 o
   3   7   5       59.28       57.03      1.54 o
   4   7   5        7.50        9.83      0.84 o
   5   7   5       34.22       36.18      1.34 o
   6   7   5        0.52        1.57      0.68 o
   7   7   5        2.73        0.88      0.55 o
   8   7   5        0.00        0.40      0.55 o
  -8   8   5        0.05        1.17      0.56 o
  -7   8   5        0.01        0.51      0.52 o
  -6   8   5        1.05        0.42      0.75 o
  -5   8   5       30.08       32.73      1.31 o
  -4   8   5       47.71       45.38      1.61 o
  -3   8   5       11.50       15.10      0.87 o
  -2   8   5       44.17       40.95      1.41 o
  -1   8   5       42.31       32.53      1.13 o
   0   8   5      126.30      111.23      1.71 o
   1   8   5      154.73      145.19      3.36 o
   2   8   5      228.88      219.59      4.13 o
   3   8   5        7.09        8.16      0.73 o
   4   8   5        0.06       -0.63      0.63 o
   5   8   5        4.11        5.27      0.76 o
   6   8   5        0.13        0.03      0.50 o
   7   8   5        0.05       -0.10      0.54 o
  -7   9   5        1.12        1.66      0.59 o
  -6   9   5        6.73        7.54      0.62 o
  -5   9   5        0.35       -0.23      0.47 o
  -4   9   5        3.88        4.02      0.76 o
  -3   9   5        0.55        0.65      0.65 o
  -2   9   5       14.86       16.07      0.93 o
  -1   9   5        2.04        1.28      0.61 o
   0   9   5        0.19        1.26      0.60 o
   1   9   5        8.79        7.73      0.75 o
   2   9   5       12.48       11.52      0.87 o
   3   9   5        4.10        5.83      0.71 o
   4   9   5        5.79        5.75      0.75 o
   5   9   5       19.84       19.28      0.85 o
   6   9   5        0.49        0.88      0.57 o
   7   9   5        3.34        4.43      0.65 o
  -6  10   5       15.70       17.85      0.83 o
  -5  10   5        0.15        0.45      0.51 o
  -4  10   5       25.44       25.39      0.98 o
  -3  10   5        4.57        5.07      0.55 o
  -2  10   5        8.83        9.18      0.83 o
  -1  10   5        3.13        5.97      0.76 o
   0  10   5        0.91        1.20      0.47 o
   1  10   5        0.93        0.95      0.69 o
   2  10   5       11.52       10.47      0.62 o
   3  10   5        0.90        1.69      0.52 o
   4  10   5       18.31       17.80      0.84 o
   5  10   5       10.65       10.89      0.76 o
  -5  11   5        1.92        2.11      0.61 o
  -4  11   5        5.13        4.14      0.59 o
  -3  11   5        1.16       -0.01      0.55 o
  -2  11   5       13.59       15.19      0.74 o
  -1  11   5        1.88        1.80      0.56 o
   0  11   5       18.90       18.14      0.87 o
   1  11   5       30.36       40.35      1.30 o
   2  11   5        1.25        1.21      0.57 o
   3  11   5        7.31        9.15      0.68 o
   4  11   5        2.29        0.98      0.61 o
  -2  12   5        3.55        4.88      0.65 o
  -1  12   5        0.93        0.12      0.64 o
   0  12   5       21.69       24.61      0.76 o
   1  12   5        1.32        2.82      0.67 o
 -10   0   6       12.47       16.05      0.82 o
  -8   0   6        8.28        0.83      0.69 o
  -6   0   6      117.17      119.90      2.72 o
  -4   0   6      581.64      525.52      4.36 o
  -2   0   6       64.79       47.66      1.14 o
   0   0   6     1308.49     1297.85     13.11 o
   2   0   6     2829.90     2624.90      8.85 o
   4   0   6      952.35      954.54      6.41 o
   6   0   6       19.04       54.22      1.46 o
   8   0   6        2.16        0.66      0.68 o
  10   0   6        2.03        1.85      0.59 o
 -11   1   6        0.44        0.92      0.58 o
 -10   1   6        0.84       -0.15      0.54 o
  -9   1   6       10.89       10.02      1.01 o
  -8   1   6       24.28       25.57      1.21 o
  -7   1   6        1.82        0.78      0.61 o
  -6   1   6       33.44       34.56      1.15 o
  -5   1   6      210.17      204.07      3.12 o
  -4   1   6       53.59       41.97      1.11 o
  -3   1   6      256.42      296.17      2.98 o
  -2   1   6        0.94        0.22      0.28 o
  -1   1   6      187.13      215.57      2.16 o
   0   1   6     2130.11     2176.55    117.96 o
   1   1   6        0.04        0.78      0.25 o
   2   1   6        2.38        2.47      0.31 o
   3   1   6      373.93      356.10      3.54 o
   4   1   6       83.49      100.35      2.21 o
   5   1   6      133.96      128.26      2.76 o
   6   1   6       40.87       39.81      1.36 o
   7   1   6       25.04       25.03      1.16 o
   8   1   6       15.29       12.08      0.95 o
   9   1   6        8.25        8.68      0.65 o
  10   1   6        2.73        3.52      0.60 o
 -11   2   6        1.20        0.28      0.61 o
 -10   2   6        0.16       -0.32      0.52 o
  -9   2   6        0.42        0.83      0.73 o
  -8   2   6       18.98       15.57      0.96 o
  -7   2   6       24.46       24.08      1.07 o
  -6   2   6       14.82       11.94      0.72 o
  -5   2   6      111.11      105.90      2.40 o
  -4   2   6       38.16       31.35      0.92 o
  -3   2   6      175.71      216.90      2.70 o
  -2   2   6      893.04      944.11      5.16 o
  -1   2   6     2967.84     2944.72      8.95 o
   0   2   6      106.00      124.05      6.05 o
   1   2   6      169.27      187.54      2.27 o
   2   2   6      326.43      347.39      3.33 o
   3   2   6      368.82      402.81      3.90 o
   4   2   6      470.24      486.31      4.71 o
   5   2   6       30.51       25.72      0.97 o
   6   2   6      198.12      189.55      3.72 o
   7   2   6       71.11       67.37      1.85 o
   8   2   6       18.69       17.30      1.03 o
   9   2   6       22.77       18.93      0.88 o
  10   2   6        0.21       -0.42      0.58 o
 -10   3   6        5.16        6.80      0.62 o
  -9   3   6        2.14        1.93      0.75 o
  -8   3   6        5.22        5.72      0.78 o
  -7   3   6        9.61        9.67      0.73 o
  -6   3   6       22.86       31.76      1.06 o
  -5   3   6        6.87        6.71      0.60 o
  -4   3   6      218.95      230.04      3.20 o
  -3   3   6      582.92      568.83      4.57 o
  -2   3   6      158.18      180.84      2.46 o
  -1   3   6        0.39        1.75      0.31 o
   0   3   6      928.56      975.94     39.88 o
   1   3   6       48.47       50.20      1.11 o
   2   3   6       54.49       65.34      1.64 o
   3   3   6      925.01      923.55      6.22 o
   4   3   6       61.04       81.34      1.75 o
   5   3   6       20.36       16.93      0.91 o
   6   3   6        0.00       -0.60      0.60 o
   7   3   6       27.06       24.58      1.10 o
   8   3   6       32.15       33.61      1.39 o
   9   3   6        0.21        0.30      0.54 o
  10   3   6        0.04       -0.61      0.61 o
 -10   4   6       12.67       11.39      0.78 o
  -9   4   6        6.28        8.60      0.62 o
  -8   4   6        7.10        7.35      0.81 o
  -7   4   6       34.87       38.29      1.34 o
  -6   4   6        0.92        0.93      0.56 o
  -5   4   6       12.81       15.34      0.76 o
  -4   4   6       91.34       83.52      2.18 o
  -3   4   6        3.80        3.47      0.44 o
  -2   4   6        5.02        4.12      0.41 o
  -1   4   6       53.27       79.05      1.75 o
   0   4   6       39.82       42.26      1.07 o
   1   4   6      221.46      243.18      3.04 o
   2   4   6      112.86      127.62      2.36 o
   3   4   6      205.36      218.52      3.26 o
   4   4   6       21.14       23.24      0.91 o
   5   4   6       47.29       48.84      1.42 o
   6   4   6        1.43        2.19      0.64 o
   7   4   6        6.60        7.64      0.77 o
   8   4   6        4.37        5.00      0.57 o
   9   4   6        0.41        1.45      0.58 o
 -10   5   6        1.48        1.25      0.60 o
  -9   5   6        1.80        2.47      0.56 o
  -8   5   6        3.03        3.68      0.73 o
  -7   5   6        9.94       12.38      0.89 o
  -6   5   6       38.87       37.85      1.27 o
  -5   5   6       42.45       46.48      1.42 o
  -4   5   6        1.85        2.56      0.53 o
  -3   5   6      377.00      364.53      4.28 o
  -2   5   6      240.91      244.31      3.39 o
  -1   5   6      289.30      300.04      3.60 o
   0   5   6        3.85       11.10      2.50 o
   1   5   6        0.23       -0.08      0.38 o
   2   5   6        9.43        9.85      0.59 o
   3   5   6       89.81       83.08      2.27 o
   4   5   6      108.71      107.54      2.68 o
   5   5   6       75.85       71.60      2.02 o
   6   5   6       21.17       22.62      1.05 o
   7   5   6        0.52        1.06      0.72 o
   8   5   6        8.89        9.94      0.67 o
   9   5   6        0.18        0.66      0.57 o
  -9   6   6        0.20       -0.45      0.56 o
  -8   6   6       29.00       32.95      1.17 o
  -7   6   6       22.87       21.60      1.06 o
  -6   6   6        4.56        4.05      0.72 o
  -5   6   6       75.53       76.66      2.14 o
  -4   6   6        5.31        2.66      0.60 o
  -3   6   6       38.17       34.66      1.20 o
  -2   6   6       26.99       26.01      1.06 o
  -1   6   6      555.87      482.84      5.00 o
   0   6   6       42.87       36.91      0.84 o
   1   6   6        0.07        1.28      0.47 o
   2   6   6       56.14       63.02      1.69 o
   3   6   6      160.72      162.73      3.28 o
   4   6   6       92.48       99.69      2.26 o
   5   6   6       12.14        9.77      0.86 o
   6   6   6        0.08       -0.68      0.68 o
   7   6   6       10.94        8.42      0.61 o
   8   6   6        0.02        0.04      0.58 o
   9   6   6        0.30        0.42      0.58 o
  -9   7   6        2.52        1.94      0.59 o
  -8   7   6        1.56        0.74      0.55 o
  -7   7   6       34.06       32.80      1.16 o
  -6   7   6       35.33       35.82      1.40 o
  -5   7   6        0.54        0.23      0.65 o
  -4   7   6       18.90       25.35      1.09 o
  -3   7   6       69.92       66.40      1.89 o
  -2   7   6      431.61      421.97      5.19 o
  -1   7   6      179.97      155.14      3.26 o
   0   7   6     1309.64     1288.63     29.28 o
   1   7   6      186.65      163.94      3.29 o
   2   7   6      120.03      130.52      3.08 o
   3   7   6      215.59      196.35      3.85 o
   4   7   6       20.95       20.94      1.09 o
   5   7   6       34.09       32.55      1.33 o
   6   7   6        0.12       -0.52      0.72 o
   7   7   6        0.03        0.27      0.54 o
   8   7   6        5.56        5.71      0.65 o
  -8   8   6        0.49        0.80      0.57 o
  -7   8   6        0.56        0.77      0.54 o
  -6   8   6        8.62        9.03      0.88 o
  -5   8   6        1.62        3.00      0.71 o
  -4   8   6        4.12        4.59      0.74 o
  -3   8   6       61.71       63.97      1.72 o
  -2   8   6       19.48       17.18      0.91 o
  -1   8   6        0.00       -0.41      0.57 o
   0   8   6       91.94       97.17      2.16 o
   1   8   6      315.58      325.57      4.96 o
   2   8   6      217.58      213.12      4.15 o
   3   8   6       14.63       18.64      1.00 o
   4   8   6      153.98      138.17      3.68 o
   5   8   6        7.89        7.67      0.85 o
   6   8   6       11.42       11.12      0.67 o
   7   8   6        4.03        4.17      0.62 o
  -7   9   6        0.00       -0.56      0.56 o
  -6   9   6        0.02        0.20      0.51 o
  -5   9   6       20.95       23.42      0.89 o
  -4   9   6        2.61        3.95      0.73 o
  -3   9   6       53.28       48.96      1.69 o
  -2   9   6        9.77        9.65      0.75 o
  -1   9   6       38.88       36.43      1.30 o
   0   9   6        1.83        2.68      0.46 o
   1   9   6        8.03        8.82      0.77 o
   2   9   6        1.66        0.07      0.65 o
   3   9   6        0.26       -0.65      0.65 o
   4   9   6        3.35        4.46      0.53 o
   5   9   6        2.22        1.00      0.54 o
   6   9   6        3.97        3.26      0.63 o
  -6  10   6        1.23        1.67      0.57 o
  -5  10   6        6.15        5.98      0.61 o
  -4  10   6        1.83        1.73      0.55 o
  -3  10   6        5.50        6.96      0.56 o
  -2  10   6        6.80        7.51      0.80 o
  -1  10   6        0.47       -0.05      0.65 o
   0  10   6        0.68        0.47      0.61 o
   1  10   6       20.80       20.21      1.06 o
   2  10   6        3.49        2.87      0.52 o
   3  10   6        0.00        0.18      0.51 o
   4  10   6        7.36        7.10      0.63 o
   5  10   6        2.21        1.63      0.61 o
  -5  11   6        0.05        1.05      0.56 o
  -4  11   6        3.09        2.16      0.55 o
  -3  11   6        0.63       -0.53      0.53 o
  -2  11   6        0.25        0.57      0.54 o
  -1  11   6        2.50        1.62      0.53 o
   0  11   6        1.64        2.12      0.39 o
   1  11   6        0.17        1.39      0.53 o
   2  11   6        1.38        2.73      0.58 o
   3  11   6       12.33       14.13      0.79 o
   4  11   6        1.62        1.93      0.61 o
  -2  12   6       22.07       28.31      1.04 o
  -1  12   6       18.15       20.08      0.96 o
   0  12   6       23.86       30.94      1.64 o
   1  12   6       20.80       20.26      1.06 o
 -11   0   7        7.75        7.26      0.69 o
  -9   0   7       25.93       29.88      1.41 o
  -7   0   7        6.44       11.82      0.79 o
  -5   0   7       47.75       46.65      1.34 o
  -3   0   7      147.66      179.17      2.38 o
  -1   0   7     3185.74     2766.30      8.53 o
   1   0   7        1.79        2.81      0.33 o
   3   0   7        3.13        2.66      0.44 o
   5   0   7      123.18      138.66      2.90 o
   7   0   7       14.02       11.84      0.85 o
   9   0   7        1.61        2.68      0.53 o
 -11   1   7        3.01        2.69      0.65 o
 -10   1   7        9.01        9.78      0.68 o
  -9   1   7        6.45        6.98      0.87 o
  -8   1   7       34.29       40.43      1.39 o
  -7   1   7       77.12       75.85      2.07 o
  -6   1   7        0.55        0.54      0.52 o
  -5   1   7      155.38      144.71      2.69 o
  -4   1   7       22.09       17.74      0.66 o
  -3   1   7       14.38       12.73      0.55 o
  -2   1   7     2824.47     2579.63      8.71 o
  -1   1   7       82.18       82.53      1.49 o
   0   1   7       92.92       95.80      3.41 o
   1   1   7       74.10       81.01      1.56 o
   2   1   7      204.40      216.81      2.63 o
   3   1   7       54.31       55.78      1.31 o
   4   1   7      687.24      722.25      5.78 o
   5   1   7      178.33      183.82      3.29 o
   6   1   7       42.38       41.73      1.39 o
   7   1   7       11.69       11.96      0.79 o
   8   1   7        4.02        1.67      0.73 o
   9   1   7        0.26        0.56      0.54 o
  10   1   7        4.06        2.91      0.63 o
 -11   2   7        0.65       -0.15      0.58 o
 -10   2   7        0.11        1.46      0.52 o
  -9   2   7        1.16        0.56      0.74 o
  -8   2   7       15.48       14.74      0.90 o
  -7   2   7       16.63       15.61      0.85 o
  -6   2   7       72.52       64.97      1.77 o
  -5   2   7       14.67       16.94      0.78 o
  -4   2   7        0.86        0.82      0.43 o
  -3   2   7     1306.49     1329.16      6.83 o
  -2   2   7        4.62        7.82      0.46 o
  -1   2   7      221.00      278.22      2.79 o
   0   2   7        4.44        3.37      0.68 o
   1   2   7      152.16      165.09      2.25 o
   2   2   7      535.94      607.47      4.59 o
   3   2   7      275.71      287.34      3.42 o
   4   2   7       65.04       59.33      1.53 o
   5   2   7      330.35      293.32      4.23 o
   6   2   7        6.42        6.51      0.77 o
   7   2   7      103.39       94.88      2.52 o
   8   2   7       49.44       47.25      1.62 o
   9   2   7        1.59        1.40      0.54 o
  10   2   7        1.03       -0.06      0.62 o
 -10   3   7        7.23        9.18      0.68 o
  -9   3   7        0.92        1.13      0.50 o
  -8   3   7        0.29        0.54      0.68 o
  -7   3   7        2.17        2.21      0.65 o
  -6   3   7       38.07       37.44      1.29 o
  -5   3   7       30.56       31.11      1.11 o
  -4   3   7       65.86       73.77      1.61 o
  -3   3   7       38.67       42.14      1.17 o
  -2   3   7      216.82      186.41      2.60 o
  -1   3   7     1481.02     1373.72      5.49 o
   0   3   7      323.29      328.75     19.24 o
   1   3   7      650.32      722.56      4.99 o
   2   3   7       18.17       29.82      0.89 o
   3   3   7      277.50      293.84      3.62 o
   4   3   7       51.64       45.56      1.24 o
   5   3   7        0.12       -0.49      0.54 o
   6   3   7       32.61       31.45      1.17 o
   7   3   7        0.94        4.00      0.71 o
   8   3   7        0.05        0.26      0.76 o
   9   3   7        0.14        1.04      0.56 o
 -10   4   7        1.00        2.63      0.56 o
  -9   4   7        6.93       10.07      0.66 o
  -8   4   7        2.43        2.03      0.74 o
  -7   4   7       57.95       59.04      1.76 o
  -6   4   7        5.87        7.55      0.77 o
  -5   4   7        3.14        4.13      0.57 o
  -4   4   7      174.77      174.13      3.04 o
  -3   4   7       24.00       15.82      0.71 o
  -2   4   7      178.52      167.21      2.66 o
  -1   4   7      106.72       94.79      1.97 o
   0   4   7       54.07       47.66      3.51 o
   1   4   7       50.98       58.38      1.35 o
   2   4   7        5.52        4.75      0.53 o
   3   4   7        0.08        1.13      0.47 o
   4   4   7      126.46      137.05      2.93 o
   5   4   7        0.05       -0.11      0.56 o
   6   4   7       22.50       24.93      1.14 o
   7   4   7        1.66        1.92      0.73 o
   8   4   7       10.40       13.24      0.67 o
   9   4   7        0.76        0.95      0.59 o
 -10   5   7        0.17        1.27      0.57 o
  -9   5   7        3.83        5.34      0.57 o
  -8   5   7       11.92       10.57      1.00 o
  -7   5   7        2.77        2.15      0.72 o
  -6   5   7       95.88      100.08      2.44 o
  -5   5   7        0.72        0.83      0.57 o
  -4   5   7        3.22        2.19      0.52 o
  -3   5   7       20.59       20.33      0.82 o
  -2   5   7        0.12       -0.46      0.46 o
  -1   5   7      162.46      147.71      2.65 o
   0   5   7       10.45        9.82      0.41 o
   1   5   7       18.37       25.71      0.83 o
   2   5   7        9.51        9.68      0.63 o
   3   5   7       15.66        9.53      0.70 o
   4   5   7       30.24       27.67      1.05 o
   5   5   7       26.74       28.19      1.13 o
   6   5   7       47.75       50.30      1.70 o
   7   5   7        7.98       10.87      0.89 o
   8   5   7       35.02       41.38      1.29 o
   9   5   7        0.03       -0.16      0.58 o
  -9   6   7        1.03       -0.17      0.56 o
  -8   6   7        0.45       -0.51      0.51 o
  -7   6   7        2.06        0.52      0.70 o
  -6   6   7       22.76       18.61      1.07 o
  -5   6   7       80.58       87.56      2.27 o
  -4   6   7      141.92      126.30      3.04 o
  -3   6   7      185.30      176.46      3.36 o
  -2   6   7       26.53       32.34      1.17 o
  -1   6   7        5.09        8.37      0.67 o
   0   6   7       13.26       14.99      0.53 o
   1   6   7        0.69        0.26      0.49 o
   2   6   7      222.62      227.52      3.71 o
   3   6   7      185.55      183.52      3.53 o
   4   6   7      135.81      137.31      3.27 o
   5   6   7       10.12       10.59      0.80 o
   6   6   7       10.28        6.55      0.83 o
   7   6   7        7.98        9.93      0.69 o
   8   6   7        0.82        1.72      0.57 o
  -9   7   7        0.05        0.45      0.55 o
  -8   7   7        2.28        1.53      0.56 o
  -7   7   7        1.65        0.64      0.51 o
  -6   7   7       13.88       13.18      0.97 o
  -5   7   7       52.56       46.32      1.67 o
  -4   7   7       80.80       78.55      2.10 o
  -3   7   7       69.96       65.39      1.94 o
  -2   7   7      146.29      129.60      3.04 o
  -1   7   7       52.38       48.38      1.45 o
   0   7   7        4.24        2.72      0.51 o
   1   7   7       27.28       25.27      1.08 o
   2   7   7        4.84        3.45      0.68 o
   3   7   7      271.29      259.37      4.43 o
   4   7   7      120.84      115.55      2.62 o
   5   7   7      110.62      113.02      2.82 o
   6   7   7        0.05        0.83      0.52 o
   7   7   7       15.66       14.68      0.79 o
   8   7   7       10.69        9.70      0.73 o
  -8   8   7        8.55        8.63      0.74 o
  -7   8   7        5.26        5.25      0.62 o
  -6   8   7       14.32       19.33      0.82 o
  -5   8   7        2.37        2.59      0.68 o
  -4   8   7       36.06       35.71      1.31 o
  -3   8   7        0.99        0.04      0.60 o
  -2   8   7        1.63        1.57      0.62 o
  -1   8   7       42.25       46.25      1.49 o
   0   8   7       19.13       20.47      0.74 o
   1   8   7        7.59        5.94      0.78 o
   2   8   7        8.46       10.01      0.94 o
   3   8   7       79.08       70.10      1.91 o
   4   8   7       29.69       25.08      1.32 o
   5   8   7        9.74        7.01      0.58 o
   6   8   7        2.99        2.52      0.56 o
   7   8   7       15.27       15.79      0.83 o
  -7   9   7        9.91       12.25      0.73 o
  -6   9   7        1.92        3.18      0.57 o
  -5   9   7        0.01        0.11      0.48 o
  -4   9   7        0.14        1.85      0.67 o
  -3   9   7        0.30       -0.65      0.65 o
  -2   9   7       16.91       21.11      0.99 o
  -1   9   7        1.65        2.62      0.62 o
   0   9   7        9.85        9.80      0.93 o
   1   9   7        2.57        1.91      0.66 o
   2   9   7        2.13        2.60      0.70 o
   3   9   7        0.78       -0.02      0.69 o
   4   9   7       13.16       12.84      0.74 o
   5   9   7        6.30        6.17      0.62 o
   6   9   7       14.24       15.05      0.82 o
  -6  10   7        0.89        2.24      0.58 o
  -5  10   7        1.85        1.95      0.55 o
  -4  10   7        3.62        3.13      0.56 o
  -3  10   7        1.49        2.48      0.52 o
  -2  10   7        0.00        0.67      0.47 o
  -1  10   7       10.47       10.35      0.84 o
   0  10   7        0.82        0.73      0.48 o
   1  10   7        0.01       -0.48      0.48 o
   2  10   7        1.85        2.68      0.53 o
   3  10   7        0.91        1.27      0.53 o
   4  10   7        1.40        0.01      0.57 o
   5  10   7        0.24       -0.59      0.59 o
  -4  11   7        0.72        1.42      0.55 o
  -3  11   7        4.57        6.00      0.60 o
  -2  11   7        2.95        2.53      0.56 o
  -1  11   7        0.00        0.28      0.51 o
   0  11   7        0.07        0.54      0.72 o
   1  11   7        0.43        1.10      0.55 o
   2  11   7        0.41        1.18      0.57 o
   3  11   7        1.80        2.41      0.61 o
  -1  12   7        6.54        7.82      0.72 o
   0  12   7        1.14        1.79      0.78 o
 -10   0   8        9.35       10.95      0.72 o
  -8   0   8        1.68        0.45      0.65 o
  -6   0   8      104.83       87.06      2.02 o
  -4   0   8       86.89       83.86      1.93 o
  -2   0   8        3.78        7.22      0.44 o
   0   0   8       11.48       22.16      1.23 o
   2   0   8      503.37      528.61      4.24 o
   4   0   8       24.91       23.73      0.87 o
   6   0   8       31.12       32.87      1.17 o
   8   0   8        2.27        2.35      0.72 o
  10   0   8        1.79        1.77      0.60 o
 -11   1   8        0.39        1.08      0.59 o
 -10   1   8        1.68        2.30      0.56 o
  -9   1   8        0.22       -0.73      0.73 o
  -8   1   8       27.76       33.66      1.29 o
  -7   1   8        6.76        4.67      0.69 o
  -6   1   8      156.64      158.08      3.19 o
  -5   1   8       49.62       46.07      1.41 o
  -4   1   8      157.51      179.51      2.77 o
  -3   1   8        0.19        0.48      0.35 o
  -2   1   8     1120.68     1159.86      5.99 o
  -1   1   8      436.60      463.47      3.60 o
   0   1   8     1437.62     1453.02    111.91 o
   1   1   8     2042.73     2119.80      8.22 o
   2   1   8       10.74       16.71      0.61 o
   3   1   8      130.05      152.90      2.56 o
   4   1   8        6.36        5.05      0.60 o
   5   1   8       56.94       57.01      1.70 o
   6   1   8        8.82       10.42      0.77 o
   7   1   8        2.11        1.24      0.67 o
   8   1   8        5.26        5.54      0.80 o
   9   1   8        0.45        0.39      0.53 o
  10   1   8        0.26        1.01      0.57 o
 -10   2   8        0.09        1.02      0.53 o
  -9   2   8        3.01        2.51      0.75 o
  -8   2   8        0.37        0.93      0.65 o
  -7   2   8       34.10       33.93      1.22 o
  -6   2   8       58.51       53.61      1.47 o
  -5   2   8        2.09        2.11      0.49 o
  -4   2   8        5.18        6.28      0.55 o
  -3   2   8     3050.77     2764.12     10.42 o
  -2   2   8       38.87       39.59      1.06 o
  -1   2   8      378.61      455.51      3.74 o
   0   2   8     1363.83     1381.76    100.32 o
   1   2   8        8.94       15.23      0.58 o
   2   2   8      402.83      446.94      4.12 o
   3   2   8       83.88       83.97      2.02 o
   4   2   8        1.48        2.88      0.53 o
   5   2   8      666.23      632.12      6.26 o
   6   2   8        4.42        4.58      0.70 o
   7   2   8       67.98       64.44      1.96 o
   8   2   8       11.59       12.35      0.96 o
   9   2   8        0.03        0.16      0.54 o
 -10   3   8        1.60        2.28      0.57 o
  -9   3   8        2.53        2.82      0.51 o
  -8   3   8        5.43        7.26      0.75 o
  -7   3   8       15.94       17.60      0.97 o
  -6   3   8        0.01        0.16      0.51 o
  -5   3   8       72.69       86.90      1.92 o
  -4   3   8        2.82        3.63      0.47 o
  -3   3   8       93.35      101.07      2.11 o
  -2   3   8      572.88      540.13      4.51 o
  -1   3   8      255.35      328.61      3.38 o
   0   3   8       97.40       97.63      4.68 o
   1   3   8      969.67     1148.69      6.57 o
   2   3   8       16.56       22.65      0.84 o
   3   3   8      348.11      345.14      4.06 o
   4   3   8      106.05      110.60      2.57 o
   5   3   8       50.32       43.70      1.39 o
   6   3   8      167.06      178.34      3.84 o
   7   3   8        0.29       -0.45      0.68 o
   8   3   8       16.56       14.49      0.74 o
   9   3   8        8.29        9.67      0.66 o
 -10   4   8        0.08        0.06      0.54 o
  -9   4   8        4.12        6.46      0.58 o
  -8   4   8       40.11       36.56      1.44 o
  -7   4   8       22.17       20.50      1.04 o
  -6   4   8       97.16      107.05      2.42 o
  -5   4   8        5.18        5.41      0.61 o
  -4   4   8        7.09        5.47      0.59 o
  -3   4   8        0.99        2.79      0.44 o
  -2   4   8       25.79       26.62      0.90 o
  -1   4   8       64.41       62.49      1.39 o
   0   4   8       64.63       76.48      6.15 o
   1   4   8        2.28        3.04      0.49 o
   2   4   8      224.59      255.64      3.51 o
   3   4   8       77.29       79.82      1.82 o
   4   4   8      144.27      147.55      3.09 o
   5   4   8        2.63        0.94      0.58 o
   6   4   8       14.56       17.00      0.96 o
   7   4   8       12.26       14.94      1.02 o
   8   4   8        8.52        9.31      0.66 o
   9   4   8       28.37       29.39      1.09 o
 -10   5   8        0.14        1.02      0.57 o
  -9   5   8        0.30        1.37      0.54 o
  -8   5   8        2.75        3.15      0.76 o
  -7   5   8        4.82        3.76      0.72 o
  -6   5   8       61.67       57.12      1.72 o
  -5   5   8       18.65       18.96      0.96 o
  -4   5   8       79.15       64.12      1.73 o
  -3   5   8       13.21       14.03      0.70 o
  -2   5   8      101.45      112.35      2.48 o
  -1   5   8        1.07        1.17      0.45 o
   0   5   8        1.66        1.48      0.54 o
   1   5   8       45.28       35.63      1.08 o
   2   5   8        1.58        1.80      0.49 o
   3   5   8        5.78        7.98      0.69 o
   4   5   8       13.75       12.57      0.79 o
   5   5   8       48.29       41.42      1.32 o
   6   5   8       10.96       10.52      0.86 o
   7   5   8        2.15        0.81      0.77 o
   8   5   8        4.34        4.33      0.63 o
   9   5   8        0.23        0.55      0.58 o
  -9   6   8        8.88        8.92      0.65 o
  -8   6   8        5.56        5.22      0.57 o
  -7   6   8       29.24       23.00      1.12 o
  -6   6   8       81.08       79.92      2.03 o
  -5   6   8      303.22      280.14      4.71 o
  -4   6   8      250.82      241.17      4.15 o
  -3   6   8      424.04      386.64      4.94 o
  -2   6   8      138.79      129.79      2.92 o
  -1   6   8        9.79       10.92      0.74 o
   0   6   8      122.51      121.07      5.05 o
   1   6   8        0.41       -0.39      0.50 o
   2   6   8      151.26      151.19      3.15 o
   3   6   8       19.99       16.63      0.88 o
   4   6   8        0.67        0.97      0.62 o
   5   6   8       41.75       41.51      1.41 o
   6   6   8        8.82        8.87      0.89 o
   7   6   8       13.09       15.04      0.79 o
   8   6   8        2.39        2.14      0.60 o
  -9   7   8        0.12        0.44      0.58 o
  -8   7   8       10.65       12.31      0.72 o
  -7   7   8        6.52        5.22      0.57 o
  -6   7   8        1.37        1.67      0.68 o
  -5   7   8       36.53       34.87      1.34 o
  -4   7   8       69.49       65.63      1.77 o
  -3   7   8        1.37        1.90      0.62 o
  -2   7   8       12.16       15.66      0.85 o
  -1   7   8      101.40       92.30      2.17 o
   0   7   8       19.85       18.74      0.80 o
   1   7   8      562.81      543.03      6.03 o
   2   7   8      121.93      122.32      3.15 o
   3   7   8       47.02       44.65      1.58 o
   4   7   8       13.27       13.48      0.93 o
   5   7   8        0.22        0.72      0.70 o
   6   7   8       12.26       14.03      0.73 o
   7   7   8        4.53        4.68      0.65 o
   8   7   8        0.01        0.17      0.60 o
  -8   8   8        0.73        2.06      0.57 o
  -7   8   8        3.48        3.85      0.59 o
  -6   8   8        0.15       -0.49      0.49 o
  -5   8   8        2.34        1.92      0.68 o
  -4   8   8        7.32        4.83      0.72 o
  -3   8   8        2.03        3.77      0.65 o
  -2   8   8       30.98       33.26      1.23 o
  -1   8   8       73.76       68.94      1.76 o
   0   8   8      145.08      154.05      6.27 o
   1   8   8      101.24       93.68      2.39 o
   2   8   8      221.32      237.23      4.50 o
   3   8   8       82.78       83.48      2.07 o
   4   8   8       58.65       59.08      1.90 o
   5   8   8        6.99        5.23      0.57 o
   6   8   8       22.14       23.25      0.94 o
   7   8   8        0.77        1.07      0.60 o
  -7   9   8        0.85        0.10      0.61 o
  -6   9   8        0.00       -0.46      0.55 o
  -5   9   8        0.67        0.97      0.50 o
  -4   9   8        0.75        4.03      0.70 o
  -3   9   8        4.55        6.10      0.77 o
  -2   9   8        2.20        2.90      0.68 o
  -1   9   8       26.97       28.93      1.24 o
   0   9   8       11.24       10.12      0.55 o
   1   9   8       37.73       40.39      1.43 o
   2   9   8       19.51       19.88      1.06 o
   3   9   8        7.79        8.48      0.84 o
   4   9   8        7.85        7.69      0.59 o
   5   9   8        7.96        8.07      0.63 o
   6   9   8        5.81        4.53      0.66 o
  -6  10   8        0.17       -0.54      0.59 o
  -5  10   8        4.17        4.39      0.59 o
  -4  10   8        0.51        0.94      0.54 o
  -3  10   8        0.48        1.39      0.52 o
  -2  10   8        0.00       -0.48      0.48 o
  -1  10   8        0.35        0.41      0.47 o
   0  10   8        1.53        1.84      0.57 o
   1  10   8        0.65        0.48      0.50 o
   2  10   8        4.87        5.29      0.56 o
   3  10   8        2.51        2.38      0.56 o
   4  10   8        0.63       -0.08      0.54 o
   5  10   8        1.84        3.87      0.62 o
  -4  11   8        0.21        0.35      0.54 o
  -3  11   8        0.01        0.94      0.53 o
  -2  11   8        1.08        0.63      0.54 o
  -1  11   8        0.23        0.35      0.52 o
   0  11   8       14.72       18.03      1.50 o
   1  11   8        0.02        1.26      0.56 o
   2  11   8       11.56       14.11      0.81 o
   3  11   8        4.16        6.02      0.69 o
 -11   0   9        2.81        2.44      0.63 o
  -9   0   9       66.57       72.44      2.21 o
  -7   0   9       84.94       90.78      2.34 o
  -5   0   9      127.34      138.14      2.77 o
  -3   0   9      270.09      279.93      3.22 o
  -1   0   9        3.47        2.07      0.31 o
   1   0   9      350.57      381.53      3.57 o
   3   0   9      208.26      203.43      3.08 o
   5   0   9        0.60        0.55      0.51 o
   7   0   9       21.33       23.33      1.08 o
   9   0   9        0.17        0.61      0.55 o
 -11   1   9        1.66        1.91      0.62 o
 -10   1   9        4.45        3.85      0.63 o
  -9   1   9        2.84        3.75      0.84 o
  -8   1   9       14.88       16.07      0.97 o
  -7   1   9       15.54       13.27      0.89 o
  -6   1   9       73.53       73.90      1.93 o
  -5   1   9        4.57        3.67      0.58 o
  -4   1   9      281.99      281.15      3.52 o
  -3   1   9      192.40      238.32      3.00 o
  -2   1   9       17.82       30.75      0.96 o
  -1   1   9     2883.45     2783.15      9.69 o
   0   1   9      620.42      730.75     58.43 o
   1   1   9      487.24      557.85      4.37 o
   2   1   9      129.83      137.35      2.36 o
   3   1   9      185.89      184.81      2.92 o
   4   1   9      187.18      192.34      3.26 o
   5   1   9       13.48        8.18      0.74 o
   6   1   9       16.13       16.86      0.90 o
   7   1   9        8.86        6.37      0.75 o
   8   1   9       27.77       30.17      1.05 o
   9   1   9        3.49        3.14      0.61 o
 -10   2   9        0.07       -0.41      0.53 o
  -9   2   9        4.64        3.46      0.84 o
  -8   2   9        0.18       -0.32      0.66 o
  -7   2   9       14.49       10.93      0.84 o
  -6   2   9       73.26       74.10      1.92 o
  -5   2   9       11.53       10.97      0.68 o
  -4   2   9        1.83        3.14      0.48 o
  -3   2   9       24.25       23.20      0.86 o
  -2   2   9      204.54      216.06      2.83 o
  -1   2   9       31.89       34.93      1.01 o
   0   2   9     1165.07     1236.73     44.65 o
   1   2   9       26.47       21.92      0.78 o
   2   2   9      107.16      136.36      2.43 o
   3   2   9       72.01       78.10      2.03 o
   4   2   9        0.12        1.00      0.49 o
   5   2   9        1.79        2.13      0.64 o
   6   2   9      178.76      158.54      3.65 o
   7   2   9       49.58       47.51      1.54 o
   8   2   9       14.00       10.49      0.66 o
   9   2   9       20.45       16.69      0.85 o
 -10   3   9        2.16        2.09      0.56 o
  -9   3   9        2.94        2.03      0.52 o
  -8   3   9       74.19       83.34      2.11 o
  -7   3   9       50.82       50.66      1.66 o
  -6   3   9        3.07        2.91      0.59 o
  -5   3   9        2.16        0.90      0.52 o
  -4   3   9       73.64       71.22      1.67 o
  -3   3   9       20.31       16.22      0.69 o
  -2   3   9      211.24      223.32      3.06 o
  -1   3   9      724.08      714.45      5.23 o
   0   3   9       43.65       59.99      2.88 o
   1   3   9     1479.35     1591.90      6.58 o
   2   3   9       91.89       94.03      2.19 o
   3   3   9       17.41       22.33      0.83 o
   4   3   9       44.50       51.65      1.40 o
   5   3   9        4.80        3.15      0.68 o
   6   3   9        4.84        6.72      0.79 o
   7   3   9       14.81       16.59      1.02 o
   8   3   9        0.41       -0.37      0.53 o
   9   3   9        5.02        5.14      0.67 o
 -10   4   9        0.15        0.33      0.56 o
  -9   4   9        0.00       -0.47      0.49 o
  -8   4   9        0.02        0.37      0.72 o
  -7   4   9        3.27        4.97      0.74 o
  -6   4   9        0.86        1.45      0.65 o
  -5   4   9       84.53       83.19      2.00 o
  -4   4   9       30.96       27.68      0.94 o
  -3   4   9       10.58       14.74      0.75 o
  -2   4   9      118.47      130.71      2.54 o
  -1   4   9      170.13      184.16      2.87 o
   0   4   9        2.74        1.62      0.31 o
   1   4   9      229.50      256.15      3.46 o
   2   4   9       48.13       62.20      1.58 o
   3   4   9      138.65      133.32      2.83 o
   4   4   9       36.80       26.35      1.01 o
   5   4   9       40.43       50.54      1.56 o
   6   4   9       20.15       19.23      1.04 o
   7   4   9        1.55        2.48      0.77 o
   8   4   9        0.49        1.18      0.56 o
   9   4   9        3.06        2.61      0.66 o
 -10   5   9        2.56        2.62      0.61 o
  -9   5   9        0.06        0.33      0.54 o
  -8   5   9       15.02       15.36      0.73 o
  -7   5   9       39.85       43.66      1.41 o
  -6   5   9       22.44       21.82      1.02 o
  -5   5   9        7.11        9.71      0.76 o
  -4   5   9       85.62       82.81      1.99 o
  -3   5   9       52.60       56.01      1.65 o
  -2   5   9      171.15      142.09      2.85 o
  -1   5   9       75.04       64.90      1.64 o
   0   5   9       94.17       87.95      4.83 o
   1   5   9        6.34        7.42      0.62 o
   2   5   9        1.84        2.56      0.52 o
   3   5   9        0.72        0.29      0.53 o
   4   5   9       99.71       95.99      2.24 o
   5   5   9        7.64        9.20      0.72 o
   6   5   9       30.86       29.45      1.32 o
   7   5   9       18.60       18.16      0.81 o
   8   5   9       18.86       18.60      0.89 o
  -9   6   9        1.10        1.39      0.56 o
  -8   6   9        0.78        0.54      0.52 o
  -7   6   9        0.37       -0.69      0.69 o
  -6   6   9        0.17       -0.68      0.68 o
  -5   6   9        0.83        1.40      0.69 o
  -4   6   9       70.22       61.98      1.94 o
  -3   6   9       50.18       52.16      1.53 o
  -2   6   9      460.51      444.03      5.27 o
  -1   6   9      695.95      655.54      6.17 o
   0   6   9      299.44      301.84     13.89 o
   1   6   9       48.82       43.73      1.30 o
   2   6   9        8.28        9.01      0.74 o
   3   6   9       16.40       15.18      0.86 o
   4   6   9       12.54       13.54      0.88 o
   5   6   9        9.91        9.13      0.85 o
   6   6   9        7.68        7.48      0.87 o
   7   6   9        2.08        2.78      0.60 o
   8   6   9        1.17        1.47      0.58 o
  -9   7   9        2.65        1.36      0.60 o
  -8   7   9        0.30       -0.52      0.52 o
  -7   7   9        0.55        0.65      0.50 o
  -6   7   9        0.97        0.43      0.69 o
  -5   7   9       12.34       15.34      0.96 o
  -4   7   9        5.08        4.92      0.69 o
  -3   7   9       41.68       44.94      1.46 o
  -2   7   9       54.19       50.86      1.50 o
  -1   7   9       52.37       53.17      1.51 o
   0   7   9       81.60       81.28      1.47 o
   1   7   9       11.16        9.05      0.85 o
   2   7   9      173.08      177.76      3.75 o
   3   7   9        7.58        8.74      0.83 o
   4   7   9        3.65        4.76      0.76 o
   5   7   9       34.70       35.47      1.42 o
   6   7   9        0.19        0.69      0.56 o
   7   7   9       43.19       43.98      1.41 o
  -8   8   9        0.00       -0.37      0.57 o
  -7   8   9        5.02        5.48      0.61 o
  -6   8   9        2.93        3.33      0.53 o
  -5   8   9        3.14        1.96      0.72 o
  -4   8   9        2.53        2.34      0.69 o
  -3   8   9        7.97        6.28      0.72 o
  -2   8   9        5.86        5.40      0.71 o
  -1   8   9       54.86       55.81      1.65 o
   0   8   9       66.57       69.98      6.37 o
   1   8   9       15.13       14.52      0.97 o
   2   8   9       47.85       48.36      1.69 o
   3   8   9        3.54        2.36      0.75 o
   4   8   9        6.99        6.98      0.85 o
   5   8   9        0.13        0.46      0.54 o
   6   8   9        0.22        0.43      0.59 o
   7   8   9        0.00       -0.32      0.58 o
  -7   9   9        0.27        0.98      0.58 o
  -6   9   9       15.65       19.48      0.86 o
  -5   9   9       21.29       24.36      0.92 o
  -4   9   9       27.41       31.72      1.11 o
  -3   9   9       12.15       14.17      0.98 o
  -2   9   9        8.61        8.54      0.81 o
  -1   9   9        2.22        2.07      0.67 o
   0   9   9        2.75        3.52      0.47 o
   1   9   9        0.00        0.45      0.69 o
   2   9   9        9.25        9.08      0.84 o
   3   9   9        1.32        1.68      0.52 o
   4   9   9        0.06        1.11      0.54 o
   5   9   9        1.30        0.71      0.59 o
   6   9   9        0.01        1.95      0.60 o
  -6  10   9       10.79       10.53      0.74 o
  -5  10   9        0.12        1.05      0.55 o
  -4  10   9       23.26       26.28      1.04 o
  -3  10   9        1.44        2.36      0.56 o
  -2  10   9        3.98        4.79      0.58 o
  -1  10   9        2.62        2.60      0.52 o
   0  10   9        1.35        1.39      0.35 o
   1  10   9        0.05       -0.01      0.49 o
   2  10   9        4.16        5.24      0.58 o
   3  10   9        2.05        1.29      0.55 o
   4  10   9        8.32        8.39      0.68 o
  -4  11   9        0.73        0.81      0.54 o
  -3  11   9        0.36        1.73      0.54 o
  -2  11   9        1.76        3.29      0.58 o
  -1  11   9        0.35        0.00      0.54 o
   0  11   9        1.16        2.41      0.87 o
   1  11   9        9.93       10.32      0.71 o
   2  11   9        0.95       -0.19      0.61 o
   3  11   9        0.39        0.69      0.63 o
 -10   0  10       11.64       12.10      0.77 o
  -8   0  10       30.25        0.40      0.87 o
  -6   0  10        0.27       -0.59      0.59 o
  -4   0  10      322.23      304.18      3.75 o
  -2   0  10      500.65      468.10      4.10 o
   0   0  10        0.04        0.25      0.75 o
   2   0  10      455.02      510.21      4.60 o
   4   0  10      166.95      161.21      3.07 o
   6   0  10        7.26        8.43      0.72 o
   8   0  10        3.24        4.66      0.56 o
 -10   1  10        0.46        0.65      0.54 o
  -9   1  10        7.55       10.17      0.93 o
  -8   1  10        7.08        6.64      0.82 o
  -7   1  10        2.76        3.48      0.70 o
  -6   1  10       23.38       22.18      1.02 o
  -5   1  10       48.58       48.25      1.30 o
  -4   1  10       10.47       10.73      0.71 o
  -3   1  10       26.14       29.16      0.91 o
  -2   1  10      152.42      159.18      2.49 o
  -1   1  10      762.49      812.16      5.35 o
   0   1  10        3.30        5.83      1.12 o
   1   1  10      372.45      422.21      4.03 o
   2   1  10       79.96       97.37      2.12 o
   3   1  10       28.55       31.08      1.04 o
   4   1  10      177.97      167.99      3.22 o
   5   1  10       38.75       36.26      1.24 o
   6   1  10       58.58       52.29      1.65 o
   7   1  10       45.84       46.77      1.59 o
   8   1  10        1.27        2.96      0.55 o
   9   1  10       12.11        9.96      0.75 o
 -10   2  10        2.09        2.24      0.57 o
  -9   2  10       13.05       16.24      0.75 o
  -8   2  10        7.95        7.55      0.79 o
  -7   2  10        1.70        1.77      0.64 o
  -6   2  10        0.04       -0.31      0.56 o
  -5   2  10        2.91        4.04      0.59 o
  -4   2  10      198.40      184.52      3.08 o
  -3   2  10      881.88      874.20      6.11 o
  -2   2  10       31.27       28.15      0.90 o
  -1   2  10       18.82       21.04      0.78 o
   0   2  10      155.01      171.66     10.19 o
   1   2  10      163.70      178.81      2.73 o
   2   2  10        1.10        1.91      0.45 o
   3   2  10      343.13      360.62      4.28 o
   4   2  10        8.68        9.79      0.72 o
   5   2  10        2.53        4.17      0.65 o
   6   2  10       17.80       13.60      0.95 o
   7   2  10        3.13        1.72      0.76 o
   8   2  10       30.38       27.60      1.07 o
   9   2  10       12.45       10.87      0.76 o
 -10   3  10        0.07       -0.35      0.55 o
  -9   3  10        5.94        5.76      0.57 o
  -8   3  10        8.06        5.92      0.80 o
  -7   3  10       13.47       13.79      0.91 o
  -6   3  10        7.50        8.65      0.67 o
  -5   3  10       29.39       28.10      1.02 o
  -4   3  10        1.88        1.16      0.49 o
  -3   3  10       29.21       26.30      0.97 o
  -2   3  10       30.39       33.39      1.02 o
  -1   3  10      671.74      696.03      5.35 o
   0   3  10      255.91      266.21     18.23 o
   1   3  10      175.58      203.50      3.08 o
   2   3  10      231.51      228.58      3.37 o
   3   3  10       32.39       33.73      1.13 o
   4   3  10      222.58      231.67      3.85 o
   5   3  10      284.53      275.69      4.52 o
   6   3  10       88.49       84.26      2.41 o
   7   3  10        4.76        5.12      0.81 o
   8   3  10       13.91       11.35      0.74 o
   9   3  10        4.95        5.54      0.69 o
 -10   4  10        0.05        1.07      0.54 o
  -9   4  10        0.78        1.28      0.52 o
  -8   4  10        1.48        1.50      0.75 o
  -7   4  10        0.06       -0.24      0.68 o
  -6   4  10       27.66       24.09      1.11 o
  -5   4  10        0.08       -0.54      0.54 o
  -4   4  10        5.81        4.32      0.62 o
  -3   4  10       68.74       76.02      1.73 o
  -2   4  10        0.34       -0.22      0.46 o
  -1   4  10       49.01       66.92      1.56 o
   0   4  10      185.77      218.04     12.58 o
   1   4  10        2.53        6.37      0.60 o
   2   4  10        4.27        7.44      0.64 o
   3   4  10        0.01        3.45      0.56 o
   4   4  10        5.71        6.20      0.63 o
   5   4  10       15.79       13.57      0.86 o
   6   4  10        3.39        3.08      0.73 o
   7   4  10        0.07        0.18      0.51 o
   8   4  10       13.57       12.41      0.74 o
  -9   5  10        0.93       -0.40      0.55 o
  -8   5  10        2.51        2.19      0.54 o
  -7   5  10        0.87       -0.66      0.66 o
  -6   5  10       19.13       12.22      0.89 o
  -5   5  10        8.40       12.27      0.81 o
  -4   5  10      212.27      194.11      3.62 o
  -3   5  10      320.75      334.11      4.45 o
  -2   5  10      673.74      576.19      5.66 o
  -1   5  10      924.78      849.08      6.73 o
   0   5  10      361.24      339.08     17.49 o
   1   5  10       26.15       29.79      1.09 o
   2   5  10       11.22       12.23      0.76 o
   3   5  10       91.57       87.48      2.10 o
   4   5  10       19.99       17.33      0.88 o
   5   5  10       21.97       21.54      1.02 o
   6   5  10       11.38       11.37      0.98 o
   7   5  10       10.47       11.58      0.68 o
   8   5  10        7.16        6.88      0.67 o
  -9   6  10        0.41        0.61      0.57 o
  -8   6  10        0.00       -0.10      0.49 o
  -7   6  10        2.49        2.08      0.71 o
  -6   6  10       10.92       14.19      0.94 o
  -5   6  10       40.57       36.73      1.32 o
  -4   6  10       33.58       36.31      1.22 o
  -3   6  10      191.16      167.01      3.46 o
  -2   6  10      390.80      392.79      5.08 o
  -1   6  10      257.66      242.58      3.95 o
   0   6  10      287.67      273.53      6.94 o
   1   6  10        1.47        2.55      0.58 o
   2   6  10       28.41       26.47      1.06 o
   3   6  10      150.32      137.95      3.31 o
   4   6  10        3.06        3.59      0.70 o
   5   6  10       18.28       17.31      1.02 o
   6   6  10        0.51        1.41      0.50 o
   7   6  10        0.02       -0.55      0.55 o
   8   6  10        0.84        0.77      0.58 o
  -8   7  10        0.64       -0.53      0.53 o
  -7   7  10        0.00        0.42      0.48 o
  -6   7  10        7.44        7.42      0.81 o
  -5   7  10        8.48        7.71      0.75 o
  -4   7  10        1.41        2.01      0.61 o
  -3   7  10        3.22        3.68      0.63 o
  -2   7  10       41.99       43.86      1.45 o
  -1   7  10      143.19      131.60      3.17 o
   0   7  10       83.80       83.98      5.19 o
   1   7  10        0.64       -0.63      0.63 o
   2   7  10      201.28      192.07      4.00 o
   3   7  10        0.37        0.44      0.66 o
   4   7  10       46.36       51.77      1.71 o
   5   7  10        2.48        2.85      0.52 o
   6   7  10        3.63        4.93      0.60 o
   7   7  10        0.98       -0.36      0.58 o
  -8   8  10        0.56        0.52      0.57 o
  -7   8  10        0.05       -0.20      0.53 o
  -6   8  10        6.47        7.06      0.61 o
  -5   8  10        7.15        6.71      0.83 o
  -4   8  10        2.52        2.35      0.68 o
  -3   8  10        0.22        0.39      0.63 o
  -2   8  10       35.69       32.07      1.25 o
  -1   8  10        0.77       -0.50      0.59 o
   0   8  10       53.26       57.96      4.24 o
   1   8  10        1.59        1.56      0.69 o
   2   8  10        0.01       -0.51      0.69 o
   3   8  10      125.11      120.64      2.88 o
   4   8  10        1.92        2.09      0.57 o
   5   8  10       85.78       88.10      2.18 o
   6   8  10        2.96        3.92      0.64 o
  -7   9  10        0.38        0.06      0.59 o
  -6   9  10        1.13        1.45      0.56 o
  -5   9  10        3.94        1.92      0.57 o
  -4   9  10        1.07        0.63      0.50 o
  -3   9  10        0.17        0.94      0.69 o
  -2   9  10        0.02        0.17      0.65 o
  -1   9  10        4.04        3.79      0.71 o
   0   9  10        1.50        1.79      0.49 o
   1   9  10        2.10        2.81      0.73 o
   2   9  10       37.99       34.68      1.14 o
   3   9  10        0.68        0.57      0.52 o
   4   9  10       46.90       43.01      1.43 o
   5   9  10        4.49        4.71      0.63 o
  -5  10  10        2.28        4.92      0.60 o
  -4  10  10        8.00        7.14      0.71 o
  -3  10  10        8.72        9.40      0.65 o
  -2  10  10        2.31        1.24      0.56 o
  -1  10  10        0.12       -0.50      0.50 o
   0  10  10        0.66        0.92      0.36 o
   1  10  10        0.70        1.93      0.51 o
   2  10  10        1.19        0.34      0.53 o
   3  10  10        4.30        3.59      0.61 o
   4  10  10        1.17        0.53      0.60 o
  -3  11  10        1.23        1.23      0.57 o
  -2  11  10       16.31       17.85      0.85 o
  -1  11  10        0.06        0.32      0.56 o
   0  11  10        5.51        5.86      0.45 o
   1  11  10        0.59        0.00      0.59 o
   2  11  10       19.73       25.47      1.08 o
  -9   0  11       36.39       38.71      1.21 o
  -7   0  11      524.43      511.31      6.43 o
  -5   0  11      212.10      196.12      3.37 o
  -3   0  11        7.55        8.19      0.55 o
  -1   0  11       20.18       20.46      0.75 o
   1   0  11      187.19      239.35      3.18 o
   3   0  11     1830.05     1840.37      9.82 o
   5   0  11       44.96       41.41      1.39 o
   7   0  11        7.50        8.18      0.83 o
   9   0  11        0.36       -0.22      0.58 o
 -10   1  11        0.50        1.05      0.56 o
  -9   1  11        0.30        0.06      0.52 o
  -8   1  11       16.74       14.94      1.02 o
  -7   1  11       20.40       19.80      1.03 o
  -6   1  11       85.18       86.81      2.10 o
  -5   1  11      107.38      108.29      2.62 o
  -4   1  11       35.59       37.66      1.15 o
  -3   1  11       16.95       19.44      0.77 o
  -2   1  11       35.07       36.82      0.99 o
  -1   1  11      113.34      139.86      2.40 o
   0   1  11       30.20       41.18      3.04 o
   1   1  11      838.22      946.13      6.30 o
   2   1  11        3.94        6.97      0.55 o
   3   1  11      112.62      126.92      2.70 o
   4   1  11       58.79       56.37      1.69 o
   5   1  11        6.92        4.51      0.66 o
   6   1  11        4.90        4.94      0.71 o
   7   1  11        1.00        0.28      0.72 o
   8   1  11        0.94        0.48      0.57 o
   9   1  11       12.49       12.09      0.78 o
 -10   2  11        1.87        2.78      0.58 o
  -9   2  11        7.41        7.57      0.59 o
  -8   2  11        3.93        4.38      0.73 o
  -7   2  11        8.51        7.15      0.74 o
  -6   2  11        0.07       -0.23      0.54 o
  -5   2  11       54.11       46.72      1.33 o
  -4   2  11       41.86       37.69      1.17 o
  -3   2  11       23.96       21.09      0.85 o
  -2   2  11      611.56      576.25      4.99 o
  -1   2  11       18.06       22.93      0.85 o
   0   2  11      215.44      246.49     17.30 o
   1   2  11       74.62       82.10      2.02 o
   2   2  11       80.05       85.33      2.21 o
   3   2  11      635.58      661.04      5.95 o
   4   2  11      221.25      223.42      3.80 o
   5   2  11       64.53       60.39      1.66 o
   6   2  11        8.18        9.06      0.80 o
   7   2  11        0.20        1.64      0.78 o
   8   2  11       19.93       16.77      0.85 o
   9   2  11       10.76       10.38      0.77 o
 -10   3  11        0.40        0.66      0.57 o
  -9   3  11        0.00        0.74      0.51 o
  -8   3  11        4.46        2.47      0.74 o
  -7   3  11        1.46        2.73      0.68 o
  -6   3  11       10.87       14.30      0.84 o
  -5   3  11        9.83        8.62      0.71 o
  -4   3  11      240.06      230.07      3.63 o
  -3   3  11       49.86       45.17      1.42 o
  -2   3  11      109.83      118.84      2.46 o
  -1   3  11       11.95       16.20      0.73 o
   0   3  11        7.40       10.94      0.48 o
   1   3  11      167.01      183.94      3.01 o
   2   3  11      139.74      167.43      3.07 o
   3   3  11        2.11        2.55      0.56 o
   4   3  11       80.87       71.29      1.93 o
   5   3  11        1.33        2.04      0.67 o
   6   3  11       18.53       18.71      1.02 o
   7   3  11        0.14       -0.76      0.76 o
   8   3  11       40.39       45.17      1.37 o
   9   3  11        7.34        6.54      0.69 o
 -10   4  11        3.75        4.53      0.63 o
  -9   4  11        1.81        3.24      0.56 o
  -8   4  11        0.01       -0.23      0.70 o
  -7   4  11        0.24        0.55      0.66 o
  -6   4  11       50.47       48.76      1.58 o
  -5   4  11        0.53        0.89      0.57 o
  -4   4  11       73.34       74.42      1.89 o
  -3   4  11       81.05       71.88      1.75 o
  -2   4  11        1.48        1.67      0.50 o
  -1   4  11        0.08        0.28      0.46 o
   0   4  11        3.86        1.90      0.43 o
   1   4  11      428.51      446.94      4.86 o
   2   4  11       13.59       11.14      0.76 o
   3   4  11      127.59      149.77      3.16 o
   4   4  11        2.48        1.74      0.60 o
   5   4  11        5.25        5.54      0.73 o
   6   4  11       21.62       19.88      1.08 o
   7   4  11       16.34       13.01      0.75 o
   8   4  11        5.27        4.55      0.65 o
  -9   5  11        2.47        1.76      0.57 o
  -8   5  11        1.14        0.73      0.49 o
  -7   5  11        0.01        0.67      0.68 o
  -6   5  11        7.31        5.65      0.70 o
  -5   5  11       22.29       20.87      0.96 o
  -4   5  11       16.05       20.13      0.98 o
  -3   5  11        2.54        3.27      0.63 o
  -2   5  11       57.87       50.63      1.64 o
  -1   5  11        0.02       -0.59      0.59 o
   0   5  11      186.23      173.25     10.20 o
   1   5  11       43.70       45.14      1.33 o
   2   5  11      360.11      351.18      4.81 o
   3   5  11        1.53        0.20      0.64 o
   4   5  11       77.33       74.06      2.10 o
   5   5  11        1.86        0.59      0.69 o
   6   5  11       13.20       11.86      0.89 o
   7   5  11        1.85        0.75      0.57 o
   8   5  11        0.01       -0.58      0.58 o
  -9   6  11        1.79        3.18      0.58 o
  -8   6  11        0.27        1.43      0.51 o
  -7   6  11        1.77        3.33      0.53 o
  -6   6  11        1.09        1.51      0.64 o
  -5   6  11        0.91        2.13      0.64 o
  -4   6  11        0.00        0.25      0.59 o
  -3   6  11       36.25       34.81      1.20 o
  -2   6  11       70.40       64.58      1.89 o
  -1   6  11       10.40        8.01      0.72 o
   0   6  11        0.08        0.44      0.54 o
   1   6  11      198.60      201.57      3.73 o
   2   6  11        3.69        5.46      0.68 o
   3   6  11      185.87      182.81      3.83 o
   4   6  11       46.08       49.40      1.65 o
   5   6  11       18.90       16.74      1.04 o
   6   6  11        0.27        0.63      0.51 o
   7   6  11        1.73        1.39      0.58 o
  -8   7  11        0.17        0.23      0.54 o
  -7   7  11        1.11        2.07      0.51 o
  -6   7  11        3.61        5.06      0.79 o
  -5   7  11        1.42        0.85      0.67 o
  -4   7  11       39.09       36.70      1.30 o
  -3   7  11        0.91        0.28      0.58 o
  -2   7  11        4.52        5.06      0.68 o
  -1   7  11       25.42       24.58      1.09 o
   0   7  11        0.00       -0.50      0.50 o
   1   7  11       92.83       94.16      2.31 o
   2   7  11       14.66       15.16      0.96 o
   3   7  11       13.04       15.98      0.96 o
   4   7  11        0.41        1.21      0.71 o
   5   7  11        2.76        3.84      0.54 o
   6   7  11        0.55       -0.35      0.58 o
   7   7  11        2.26        3.61      0.61 o
  -7   8  11        6.34        7.26      0.66 o
  -6   8  11        1.13        1.14      0.52 o
  -5   8  11        1.69        2.26      0.49 o
  -4   8  11        0.02        1.21      0.64 o
  -3   8  11        1.82        1.75      0.67 o
  -2   8  11        6.13        5.23      0.71 o
  -1   8  11        1.78        4.62      0.65 o
   0   8  11       10.44       12.11      1.27 o
   1   8  11       27.77       33.87      1.29 o
   2   8  11       31.40       33.68      1.36 o
   3   8  11        0.81        1.14      0.78 o
   4   8  11      121.51      122.64      3.20 o
   5   8  11        2.66        2.75      0.61 o
   6   8  11       21.26       22.79      1.01 o
  -6   9  11        3.32        4.71      0.61 o
  -5   9  11       11.68       15.24      0.76 o
  -4   9  11        0.61        0.91      0.51 o
  -3   9  11       28.19       28.65      1.01 o
  -2   9  11        4.47        3.94      0.72 o
  -1   9  11        3.07        2.64      0.72 o
   0   9  11       12.00       11.14      0.91 o
   1   9  11        1.51        0.98      0.69 o
   2   9  11        0.11       -0.18      0.52 o
   3   9  11        7.56        7.23      0.61 o
   4   9  11       19.34       21.93      0.96 o
   5   9  11        1.31        2.12      0.59 o
  -5  10  11        4.72        5.08      0.63 o
  -4  10  11       27.38       31.45      1.17 o
  -3  10  11       12.56       14.62      0.75 o
  -2  10  11       41.21       49.18      1.49 o
  -1  10  11        0.07       -0.11      0.51 o
   0  10  11        2.98        4.10      0.39 o
   1  10  11        0.16       -0.07      0.52 o
   2  10  11        0.00       -0.36      0.54 o
   3  10  11        0.37       -0.10      0.57 o
   4  10  11        4.82        5.64      0.66 o
  -3  11  11        1.70        2.67      0.58 o
  -2  11  11        0.23        0.24      0.57 o
  -1  11  11        3.73        4.71      0.60 o
   0  11  11        2.12        1.21      0.41 o
   1  11  11        0.06       -0.42      0.59 o
 -10   0  12        2.35        1.30      0.55 o
  -8   0  12       71.70       62.87      1.91 o
  -6   0  12      130.67      152.85      3.44 o
  -4   0  12       92.77       96.55      2.37 o
  -2   0  12       15.78       23.79      0.89 o
   0   0  12       15.83       10.74      0.91 o
   2   0  12       75.34       64.65      1.62 o
   4   0  12       24.18       28.38      1.07 o
   6   0  12       33.66       35.32      1.33 o
   8   0  12       43.23       41.98      1.34 o
 -10   1  12        7.12        8.69      0.67 o
  -9   1  12        8.12        6.76      0.61 o
  -8   1  12       25.70       23.15      1.15 o
  -7   1  12       94.64      103.50      2.60 o
  -6   1  12      118.86      108.30      2.44 o
  -5   1  12       59.79       60.99      1.82 o
  -4   1  12       59.72       59.59      1.62 o
  -3   1  12      157.14      166.58      2.89 o
  -2   1  12       16.43       16.51      0.71 o
  -1   1  12      233.65      219.60      3.13 o
   0   1  12       23.90       23.74      0.65 o
   1   1  12       82.45       75.37      1.64 o
   2   1  12      365.85      379.00      4.41 o
   3   1  12      210.78      213.19      3.53 o
   4   1  12       81.67       86.66      2.09 o
   5   1  12        0.06        0.35      0.57 o
   6   1  12        0.00        1.36      0.66 o
   7   1  12        0.62        0.65      0.77 o
   8   1  12        2.71        1.97      0.61 o
   9   1  12        0.08       -0.60      0.60 o
 -10   2  12        1.15        0.75      0.57 o
  -9   2  12        4.75        4.60      0.59 o
  -8   2  12        3.11        2.21      0.75 o
  -7   2  12        1.37       -0.67      0.67 o
  -6   2  12        5.36        4.61      0.65 o
  -5   2  12      150.79      146.14      3.19 o
  -4   2  12       32.80       29.17      1.11 o
  -3   2  12      126.10      126.18      2.61 o
  -2   2  12       12.90       17.32      0.78 o
  -1   2  12      480.52      495.27      4.75 o
   0   2  12      481.40      531.03     34.36 o
   1   2  12      283.70      325.99      4.00 o
   2   2  12       47.39       50.94      1.51 o
   3   2  12       16.79       19.06      0.90 o
   4   2  12       34.79       33.42      1.27 o
   5   2  12        4.98        5.53      0.71 o
   6   2  12       32.66       35.18      1.37 o
   7   2  12        8.95        7.55      0.64 o
   8   2  12       57.26       57.32      1.63 o
 -10   3  12        2.02        2.71      0.58 o
  -9   3  12        3.95        4.94      0.56 o
  -8   3  12        2.52        1.68      0.76 o
  -7   3  12        5.95        5.13      0.75 o
  -6   3  12       27.85       23.90      1.08 o
  -5   3  12       11.06       13.94      0.80 o
  -4   3  12       14.83       15.63      0.75 o
  -3   3  12       45.28       36.29      1.13 o
  -2   3  12        0.18       -0.27      0.46 o
  -1   3  12      121.45      124.14      2.56 o
   0   3  12        7.32        8.30      0.43 o
   1   3  12        4.83        5.33      0.56 o
   2   3  12       36.37       31.56      1.12 o
   3   3  12      108.41      118.17      2.82 o
   4   3  12        3.55        4.33      0.62 o
   5   3  12        2.68        1.92      0.64 o
   6   3  12       10.51        9.63      0.83 o
   7   3  12       31.10       32.05      1.09 o
   8   3  12        2.60        2.77      0.62 o
 -10   4  12        0.00        0.64      0.60 o
  -9   4  12       13.39       12.43      0.77 o
  -8   4  12       10.52       11.78      0.70 o
  -7   4  12       22.60       26.32      1.14 o
  -6   4  12        5.33        6.94      0.74 o
  -5   4  12        0.03       -0.02      0.56 o
  -4   4  12        9.72        8.67      0.71 o
  -3   4  12        0.17        0.67      0.50 o
  -2   4  12       15.86       14.28      0.71 o
  -1   4  12       31.91       31.17      1.09 o
   0   4  12        1.25        1.84      0.37 o
   1   4  12        8.44        3.54      0.60 o
   2   4  12      328.08      348.12      4.66 o
   3   4  12        0.26        0.80      0.57 o
   4   4  12       11.81       13.91      0.85 o
   5   4  12        0.71        1.31      0.63 o
   6   4  12        0.04       -0.35      0.70 o
   7   4  12        7.37        8.56      0.63 o
   8   4  12        0.35        0.76      0.60 o
  -9   5  12        4.20        5.37      0.61 o
  -8   5  12        3.53        3.79      0.56 o
  -7   5  12        1.15        0.78      0.66 o
  -6   5  12        6.47        4.44      0.75 o
  -5   5  12        0.36       -0.36      0.61 o
  -4   5  12      158.47      139.08      3.20 o
  -3   5  12        0.41       -0.29      0.58 o
  -2   5  12      280.07      234.48      3.88 o
  -1   5  12        8.67        7.42      0.72 o
   0   5  12      507.83      483.35     27.98 o
   1   5  12      286.22      300.06      4.39 o
   2   5  12      417.74      391.42      5.18 o
   3   5  12      154.10      154.72      3.47 o
   4   5  12        1.74        1.20      0.64 o
   5   5  12        1.26        3.03      0.73 o
   6   5  12        2.54        2.35      0.51 o
   7   5  12        6.04        5.85      0.65 o
   8   5  12        0.08        0.12      0.58 o
  -9   6  12        2.51        1.35      0.59 o
  -8   6  12        1.91        4.02      0.55 o
  -7   6  12        8.96       10.03      0.62 o
  -6   6  12        5.37        5.63      0.77 o
  -5   6  12        2.73        3.28      0.66 o
  -4   6  12        0.25        0.26      0.59 o
  -3   6  12       95.08       87.31      2.21 o
  -2   6  12        0.91        2.28      0.65 o
  -1   6  12       96.29       82.57      2.08 o
   0   6  12       22.26       20.61      0.71 o
   1   6  12       26.69       28.92      1.12 o
   2   6  12        2.83        4.20      0.72 o
   3   6  12        4.80        6.56      0.74 o
   4   6  12       19.88       20.11      1.01 o
   5   6  12        0.42        0.10      0.72 o
   6   6  12       31.66       33.07      1.13 o
   7   6  12        0.22       -0.57      0.57 o
  -8   7  12        0.02       -0.54      0.54 o
  -7   7  12        3.74        4.56      0.56 o
  -6   7  12        9.78        8.93      0.60 o
  -5   7  12        1.40        2.44      0.67 o
  -4   7  12       15.43       15.11      0.92 o
  -3   7  12        0.13        0.06      0.57 o
  -2   7  12        3.86        3.87      0.66 o
  -1   7  12       18.92       17.45      0.90 o
   0   7  12       33.71       35.12      4.19 o
   1   7  12        6.95        5.54      0.76 o
   2   7  12      117.93      114.43      2.68 o
   3   7  12       25.93       25.24      1.24 o
   4   7  12        9.60       10.23      0.86 o
   5   7  12        0.02       -0.09      0.51 o
   6   7  12        0.00        0.95      0.57 o
  -7   8  12        1.91        2.11      0.57 o
  -6   8  12        2.10        2.07      0.53 o
  -5   8  12        7.45        8.66      0.58 o
  -4   8  12        0.36        0.63      0.65 o
  -3   8  12        9.12        7.87      0.77 o
  -2   8  12        3.65        4.65      0.71 o
  -1   8  12        1.81       -0.07      0.64 o
   0   8  12       13.92       16.69      0.78 o
   1   8  12       37.44       43.66      1.47 o
   2   8  12        0.35        0.70      0.71 o
   3   8  12        9.64       11.08      0.66 o
   4   8  12        5.80        4.18      0.63 o
   5   8  12        9.03        8.67      0.68 o
   6   8  12       12.19       11.83      0.76 o
  -6   9  12        0.03        1.58      0.59 o
  -5   9  12        0.03       -0.51      0.51 o
  -4   9  12        9.04       12.65      0.68 o
  -3   9  12        1.59        2.10      0.53 o
  -2   9  12        0.03        0.10      0.48 o
  -1   9  12        2.07        2.36      0.48 o
   0   9  12        5.34        5.04      0.38 o
   1   9  12        0.01        0.23      0.48 o
   2   9  12        3.33        4.35      0.54 o
   3   9  12        0.28        0.45      0.54 o
   4   9  12       17.75       15.84      0.87 o
   5   9  12        0.32        1.18      0.62 o
  -5  10  12        1.16        0.69      0.53 o
  -4  10  12        1.73        0.98      0.60 o
  -3  10  12        5.24        7.58      0.67 o
  -2  10  12        0.31        0.83      0.57 o
  -1  10  12        0.91        0.28      0.52 o
   0  10  12       16.26       17.95      0.60 o
   1  10  12        1.57        0.71      0.56 o
   2  10  12        4.27        4.39      0.61 o
   3  10  12        0.05        0.56      0.57 o
  -2  11  12        0.01        0.15      0.54 o
  -1  11  12        0.26        0.45      0.58 o
   0  11  12        1.12        1.83      0.42 o
  -9   0  13        2.82        2.85      0.55 o
  -7   0  13        3.38        4.18      0.73 o
  -5   0  13      334.58      354.12      4.74 o
  -3   0  13       62.98       56.35      1.51 o
  -1   0  13      287.94      348.33      4.02 o
   1   0  13     1068.03     1082.64      7.34 o
   3   0  13      545.28      604.64      6.02 o
   5   0  13      263.98      266.08      4.61 o
   7   0  13       41.73       40.69      1.33 o
 -10   1  13        0.31        1.01      0.58 o
  -9   1  13        7.75        8.79      0.63 o
  -8   1  13        0.07       -0.12      0.70 o
  -7   1  13        0.52        1.36      0.70 o
  -6   1  13        0.01        0.51      0.63 o
  -5   1  13      274.54      275.22      4.31 o
  -4   1  13       87.75       80.54      1.95 o
  -3   1  13      459.88      443.61      4.78 o
  -2   1  13        3.98        4.63      0.52 o
  -1   1  13       74.71       87.32      2.18 o
   0   1  13      121.42      133.86      1.87 o
   1   1  13        5.51       12.29      0.69 o
   2   1  13       45.91       50.49      1.54 o
   3   1  13      362.75      376.30      4.81 o
   4   1  13      107.21      105.78      2.91 o
   5   1  13       26.28       27.05      1.18 o
   6   1  13        0.06       -0.21      0.68 o
   7   1  13       56.07       59.24      1.65 o
   8   1  13        1.54        2.83      0.61 o
 -10   2  13        7.31        6.57      0.64 o
  -9   2  13        4.63        4.56      0.58 o
  -8   2  13       43.87       50.61      1.61 o
  -7   2  13        6.00        6.64      0.72 o
  -6   2  13        3.46        5.84      0.67 o
  -5   2  13        2.96        2.31      0.61 o
  -4   2  13       68.85       68.19      1.82 o
  -3   2  13      144.75      143.17      2.86 o
  -2   2  13       77.62       80.70      1.78 o
  -1   2  13       11.99       13.68      0.75 o
   0   2  13       16.65       14.19      0.55 o
   1   2  13       23.36       29.34      1.06 o
   2   2  13        1.17        0.35      0.52 o
   3   2  13       24.66       24.90      1.02 o
   4   2  13       71.40       68.87      1.96 o
   5   2  13        6.52        8.87      0.74 o
   6   2  13       54.11       52.19      1.78 o
   7   2  13       23.68       22.10      0.92 o
   8   2  13       54.24       57.72      1.82 o
 -10   3  13        0.03       -0.59      0.59 o
  -9   3  13        8.65       12.41      0.69 o
  -8   3  13       13.99       14.40      1.08 o
  -7   3  13        8.46        9.79      0.83 o
  -6   3  13        0.00       -0.60      0.60 o
  -5   3  13        0.25        0.22      0.56 o
  -4   3  13        0.64        0.06      0.56 o
  -3   3  13       48.76       41.30      1.23 o
  -2   3  13        0.00        0.85      0.47 o
  -1   3  13       50.38       45.90      1.26 o
   0   3  13      137.93      143.79     14.64 o
   1   3  13        6.21        8.12      0.66 o
   2   3  13       24.75       25.00      0.99 o
   3   3  13       65.70       64.85      1.87 o
   4   3  13        7.97        8.20      0.73 o
   5   3  13       16.18       19.23      0.99 o
   6   3  13        1.83        2.94      0.77 o
   7   3  13        2.48        4.51      0.60 o
   8   3  13        0.36       -0.20      0.60 o
  -9   4  13        0.00       -0.26      0.54 o
  -8   4  13       50.14       46.11      1.42 o
  -7   4  13        7.23        8.05      0.82 o
  -6   4  13        6.48        4.73      0.72 o
  -5   4  13        0.32        0.66      0.60 o
  -4   4  13        2.35        3.61      0.60 o
  -3   4  13        0.81        0.66      0.53 o
  -2   4  13       35.30       41.29      1.25 o
  -1   4  13        7.41        3.72      0.56 o
   0   4  13        0.16       -0.10      0.69 o
   1   4  13      153.77      141.67      3.06 o
   2   4  13        8.50       11.98      0.80 o
   3   4  13        5.05        6.63      0.68 o
   4   4  13        0.57        0.57      0.66 o
   5   4  13        1.13        1.70      0.70 o
   6   4  13        0.55        1.38      0.51 o
   7   4  13        0.36        0.19      0.55 o
   8   4  13       19.76       18.09      0.92 o
  -9   5  13        3.68        4.45      0.61 o
  -8   5  13        2.55        3.24      0.56 o
  -7   5  13        0.43        0.48      0.70 o
  -6   5  13        6.58        7.69      0.78 o
  -5   5  13        0.41        1.68      0.60 o
  -4   5  13       34.42       24.09      1.06 o
  -3   5  13       62.56       51.96      1.54 o
  -2   5  13       95.01       86.81      2.14 o
  -1   5  13        5.44        5.25      0.63 o
   0   5  13        2.73        1.23      0.43 o
   1   5  13        7.47        5.53      0.72 o
   2   5  13        6.81        8.13      0.76 o
   3   5  13        0.01        0.42      0.64 o
   4   5  13        0.03        1.00      0.67 o
   5   5  13        4.73        5.65      0.76 o
   6   5  13        9.45        8.46      0.62 o
   7   5  13        8.30        8.02      0.67 o
  -8   6  13        0.01       -0.36      0.52 o
  -7   6  13       12.09       15.13      0.72 o
  -6   6  13        0.00        0.33      0.68 o
  -5   6  13       22.71       19.94      1.03 o
  -4   6  13       27.59       21.19      0.95 o
  -3   6  13        4.97        2.13      0.65 o
  -2   6  13      563.08      525.36      6.21 o
  -1   6  13        0.01        0.83      0.63 o
   0   6  13       21.76       22.95      0.71 o
   1   6  13       17.56       16.98      0.92 o
   2   6  13       42.59       45.92      1.58 o
   3   6  13        0.00        0.59      0.63 o
   4   6  13        2.23        2.94      0.72 o
   5   6  13        9.59        9.92      0.62 o
   6   6  13        0.38        0.43      0.55 o
   7   6  13       17.48       15.52      0.84 o
  -8   7  13        0.22        0.69      0.55 o
  -7   7  13        0.07        0.79      0.52 o
  -6   7  13        5.41        6.32      0.57 o
  -5   7  13        7.58        7.45      0.84 o
  -4   7  13        2.74        2.89      0.68 o
  -3   7  13        9.29        8.14      0.75 o
  -2   7  13       10.67       11.23      0.87 o
  -1   7  13      141.80      132.71      3.42 o
   0   7  13       10.74       12.71      0.65 o
   1   7  13        0.34        1.28      0.62 o
   2   7  13        1.04        2.12      0.69 o
   3   7  13       14.94       14.02      1.00 o
   4   7  13        2.93        4.68      0.54 o
   5   7  13       24.50       21.90      0.91 o
   6   7  13        2.79        4.26      0.61 o
  -7   8  13        0.58        0.88      0.60 o
  -6   8  13        2.81        2.78      0.56 o
  -5   8  13        1.83        3.32      0.51 o
  -4   8  13        6.52        7.58      0.56 o
  -3   8  13        2.39        1.18      0.70 o
  -2   8  13        9.61        5.39      0.76 o
  -1   8  13       11.00       10.03      0.84 o
   0   8  13        0.55        0.03      0.67 o
   1   8  13        0.06        0.12      0.69 o
   2   8  13       27.87       27.85      1.31 o
   3   8  13        5.07        3.42      0.57 o
   4   8  13       25.43       24.79      0.96 o
   5   8  13        1.05        0.85      0.58 o
  -6   9  13        0.00       -0.05      0.56 o
  -5   9  13        0.53        0.94      0.52 o
  -4   9  13        0.01       -0.51      0.51 o
  -3   9  13        0.71        2.07      0.52 o
  -2   9  13        7.15        6.63      0.58 o
  -1   9  13       15.07       18.88      0.78 o
   0   9  13        3.60        5.15      0.38 o
   1   9  13        8.57        8.12      0.59 o
   2   9  13        1.19        0.60      0.54 o
   3   9  13        5.05        3.45      0.59 o
   4   9  13        2.43        1.29      0.62 o
  -4  10  13        2.19        1.58      0.58 o
  -3  10  13        0.45        1.32      0.57 o
  -2  10  13        9.10        9.54      0.69 o
  -1  10  13        0.37       -0.55      0.55 o
   0  10  13        8.71        9.52      0.81 o
   1  10  13        0.04        1.13      0.55 o
   2  10  13        0.62        1.38      0.56 o
   3  10  13        0.96        0.26      0.59 o
 -10   0  14        8.02        9.81      0.72 o
  -8   0  14        5.11        5.20      0.75 o
  -6   0  14       28.83       26.67      1.13 o
  -4   0  14       12.32       14.70      0.81 o
  -2   0  14      390.30      384.57      4.49 o
   0   0  14      394.52      370.73     21.53 o
   2   0  14       24.66       31.67      1.18 o
   4   0  14       61.80       64.63      1.69 o
   6   0  14       93.12       95.62      2.73 o
   8   0  14        0.15       -0.45      0.58 o
 -10   1  14        0.75        1.32      0.57 o
  -9   1  14        5.21        5.55      0.60 o
  -8   1  14        0.11        0.03      0.69 o
  -7   1  14       26.38       25.88      1.17 o
  -6   1  14       54.81       54.22      1.68 o
  -5   1  14      181.97      171.46      3.58 o
  -4   1  14      503.83      497.13      5.50 o
  -3   1  14      684.98      653.49      6.05 o
  -2   1  14      324.89      308.29      4.11 o
  -1   1  14       19.95       17.93      0.86 o
   0   1  14      230.59      221.42     13.59 o
   1   1  14       19.57       24.74      0.95 o
   2   1  14      110.59      110.38      2.76 o
   3   1  14       74.86       69.66      1.95 o
   4   1  14       12.23       12.27      0.84 o
   5   1  14       43.72       43.78      1.44 o
   6   1  14       34.41       39.21      1.51 o
   7   1  14       12.54       15.15      0.81 o
   8   1  14        1.16        0.90      0.62 o
 -10   2  14        5.88        6.97      0.67 o
  -9   2  14        0.07       -0.27      0.54 o
  -8   2  14        1.05       -0.26      0.75 o
  -7   2  14        0.28       -0.35      0.67 o
  -6   2  14        7.53        5.82      0.75 o
  -5   2  14       41.89       37.76      1.39 o
  -4   2  14      252.42      240.38      3.96 o
  -3   2  14      185.30      196.60      3.46 o
  -2   2  14      336.31      309.29      4.18 o
  -1   2  14        0.21       -0.47      0.47 o
   0   2  14       30.69       30.13      3.35 o
   1   2  14       10.92        9.65      0.69 o
   2   2  14       55.39       63.94      1.78 o
   3   2  14        1.66        2.18      0.58 o
   4   2  14        0.51        0.87      0.63 o
   5   2  14       59.52       58.35      1.76 o
   6   2  14        0.10        0.41      0.76 o
   7   2  14        1.95        0.71      0.58 o
   8   2  14        2.85        2.57      0.67 o
 -10   3  14        0.60        0.81      0.59 o
  -9   3  14       21.71       23.40      0.94 o
  -8   3  14        1.07        1.23      0.54 o
  -7   3  14        7.45        9.72      0.82 o
  -6   3  14       15.60       17.10      0.96 o
  -5   3  14        4.14        5.02      0.68 o
  -4   3  14      108.76      101.47      2.23 o
  -3   3  14      106.51      106.79      2.63 o
  -2   3  14        3.65        3.30      0.55 o
  -1   3  14        8.77       12.79      0.72 o
   0   3  14       67.50       58.58      4.12 o
   1   3  14        9.20        8.25      0.70 o
   2   3  14      221.11      241.29      4.07 o
   3   3  14        0.00        0.00      0.58 o
   4   3  14       16.01       17.48      0.95 o
   5   3  14       22.21       22.19      1.10 o
   6   3  14        6.81        5.82      0.58 o
   7   3  14        7.16        5.50      0.64 o
   8   3  14        1.29        1.45      0.63 o
  -9   4  14        3.04        3.37      0.59 o
  -8   4  14        0.78        0.52      0.53 o
  -7   4  14        4.21        5.50      0.78 o
  -6   4  14        8.04        7.66      0.87 o
  -5   4  14       33.10       28.36      1.18 o
  -4   4  14       18.28       19.58      0.91 o
  -3   4  14      147.98      128.38      3.03 o
  -2   4  14        0.00        2.50      0.54 o
  -1   4  14       33.48       36.21      1.26 o
   0   4  14      168.98      163.77     12.22 o
   1   4  14        0.01        0.75      0.58 o
   2   4  14       90.82       91.18      2.21 o
   3   4  14        0.00       -0.61      0.61 o
   4   4  14      369.60      374.86      5.63 o
   5   4  14        4.05        2.69      0.78 o
   6   4  14       49.97       45.12      1.39 o
   7   4  14        0.13       -0.57      0.57 o
  -9   5  14        1.42        1.09      0.56 o
  -8   5  14        0.10       -0.52      0.52 o
  -7   5  14        0.50        0.35      0.51 o
  -6   5  14        9.24        9.10      0.84 o
  -5   5  14       21.38       22.31      1.02 o
  -4   5  14        2.03        3.14      0.63 o
  -3   5  14      132.63      131.66      3.23 o
  -2   5  14       75.51       73.41      2.03 o
  -1   5  14        1.63        2.59      0.57 o
   0   5  14      385.51      347.78     24.47 o
   1   5  14       47.37       53.55      1.63 o
   2   5  14      113.14      115.13      2.58 o
   3   5  14       43.51       41.16      1.61 o
   4   5  14        2.73        3.39      0.74 o
   5   5  14       61.06       55.58      1.52 o
   6   5  14        0.02        0.62      0.51 o
   7   5  14        1.67        1.70      0.63 o
  -8   6  14        0.06       -0.04      0.52 o
  -7   6  14        0.39        1.27      0.52 o
  -6   6  14        1.86        1.61      0.73 o
  -5   6  14        0.00        0.05      0.62 o
  -4   6  14        6.13        8.37      0.74 o
  -3   6  14       23.57       25.41      1.15 o
  -2   6  14      171.38      162.08      3.69 o
  -1   6  14        2.49        1.25      0.64 o
   0   6  14       53.85       45.13      1.38 o
   1   6  14      171.74      165.67      3.75 o
   2   6  14       25.35       28.85      1.25 o
   3   6  14       22.76       23.86      1.09 o
   4   6  14       41.10       42.83      1.47 o
   5   6  14        2.77        2.96      0.55 o
   6   6  14        0.88        0.69      0.56 o
  -8   7  14        0.06       -0.21      0.59 o
  -7   7  14        1.84        2.48      0.56 o
  -6   7  14        2.22        2.37      0.54 o
  -5   7  14       33.64       32.45      1.04 o
  -4   7  14        4.26        4.46      0.71 o
  -3   7  14       12.18       10.95      0.88 o
  -2   7  14        7.76       10.32      0.75 o
  -1   7  14       12.66       11.46      0.80 o
   0   7  14       10.59       17.32      6.34 o
   1   7  14       28.14       26.93      1.23 o
   2   7  14       50.92       59.13      1.86 o
   3   7  14        3.89        2.44      0.80 o
   4   7  14        1.27        2.42      0.54 o
   5   7  14        3.31        4.35      0.58 o
   6   7  14        0.18       -0.09      0.58 o
  -7   8  14        5.92        6.51      0.69 o
  -6   8  14        2.51        3.65      0.59 o
  -5   8  14        0.94        1.72      0.50 o
  -4   8  14       23.70       21.70      0.84 o
  -3   8  14        0.42        1.01      0.45 o
  -2   8  14        7.73        8.78      0.80 o
  -1   8  14        6.23        5.95      0.79 o
   0   8  14        0.03        0.89      0.47 o
   1   8  14        1.99        2.45      0.51 o
   2   8  14       10.33        9.77      0.63 o
   3   8  14        0.14       -0.52      0.52 o
   4   8  14        4.82        4.96      0.61 o
   5   8  14        0.30       -0.57      0.57 o
  -5   9  14        2.17        2.09      0.56 o
  -4   9  14        0.57        1.25      0.53 o
  -3   9  14        2.76        4.48      0.56 o
  -2   9  14        2.02        4.01      0.54 o
  -1   9  14        0.13        0.55      0.48 o
   0   9  14        2.82        2.82      0.37 o
   1   9  14        6.79        5.33      0.60 o
   2   9  14        0.36       -0.29      0.53 o
   3   9  14        0.07       -0.30      0.57 o
   4   9  14        0.00       -0.60      0.60 o
  -4  10  14        3.09        3.33      0.58 o
  -3  10  14        4.09        4.96      0.61 o
  -2  10  14        2.55        2.28      0.62 o
  -1  10  14       11.64       13.58      0.75 o
   0  10  14        0.31       -0.30      0.38 o
   1  10  14        4.21        5.64      0.64 o
   2  10  14        1.14        0.35      0.59 o
  -9   0  15        1.31        2.43      0.54 o
  -7   0  15        0.35        0.75      0.66 o
  -5   0  15        3.50        4.36      0.66 o
  -3   0  15      262.14      234.57      3.80 o
  -1   0  15      170.35      145.27      2.95 o
   1   0  15       19.34       26.26      1.02 o
   3   0  15        3.22        5.85      0.74 o
   5   0  15      190.22      178.29      4.13 o
   7   0  15       34.54       30.62      1.15 o
 -10   1  15        0.31       -0.60      0.60 o
  -9   1  15        3.61        4.10      0.58 o
  -8   1  15        0.45        0.17      0.48 o
  -7   1  15        3.39        3.47      0.72 o
  -6   1  15        8.88        6.97      0.75 o
  -5   1  15       10.61       11.93      0.85 o
  -4   1  15       66.47       65.84      1.91 o
  -3   1  15      211.33      202.28      3.62 o
  -2   1  15      135.45      117.78      2.82 o
  -1   1  15      226.68      189.04      3.37 o
   0   1  15      106.38      117.25      7.16 o
   1   1  15      126.37      127.33      2.90 o
   2   1  15        4.68        3.18      0.69 o
   3   1  15      661.20      656.70      6.79 o
   4   1  15        1.32        1.37      0.67 o
   5   1  15       45.23       39.79      1.40 o
   6   1  15       11.26       10.37      0.64 o
   7   1  15        0.11       -0.56      0.56 o
   8   1  15        0.19        1.65      0.62 o
 -10   2  15        3.83        3.31      0.65 o
  -9   2  15        2.62        3.92      0.58 o
  -8   2  15        2.77        4.00      0.55 o
  -7   2  15        8.47        9.18      0.89 o
  -6   2  15        9.74       12.33      0.90 o
  -5   2  15       51.25       46.11      1.53 o
  -4   2  15      109.06      112.08      2.90 o
  -3   2  15       17.59       17.01      0.84 o
  -2   2  15       11.31        7.50      0.76 o
  -1   2  15      112.88      120.77      2.84 o
   0   2  15       51.95       47.46      1.63 o
   1   2  15      102.72      125.83      2.92 o
   2   2  15        2.27        2.08      0.59 o
   3   2  15       57.64       58.76      1.63 o
   4   2  15       21.35       21.47      1.10 o
   5   2  15        5.25        3.73      0.75 o
   6   2  15        0.50        1.35      0.52 o
   7   2  15        0.35       -0.43      0.58 o
   8   2  15        0.16        0.60      0.62 o
  -9   3  15        0.00        0.44      0.55 o
  -8   3  15        0.03       -0.25      0.49 o
  -7   3  15        0.07        0.32      0.72 o
  -6   3  15      114.69      109.22      2.65 o
  -5   3  15        0.31        0.36      0.61 o
  -4   3  15      167.42      158.64      3.42 o
  -3   3  15        4.92        4.21      0.62 o
  -2   3  15        2.41        2.00      0.54 o
  -1   3  15       95.12       88.19      2.05 o
   0   3  15        3.29        2.80      0.42 o
   1   3  15        1.85        0.38      0.60 o
   2   3  15       15.04       17.05      0.88 o
   3   3  15        1.74        0.99      0.61 o
   4   3  15       69.99       70.92      2.19 o
   5   3  15        5.29        6.45      0.84 o
   6   3  15       13.46       13.46      0.75 o
   7   3  15        0.04        1.64      0.55 o
  -9   4  15        0.39        0.07      0.56 o
  -8   4  15        7.31        9.28      0.68 o
  -7   4  15        0.03       -0.65      0.73 o
  -6   4  15       12.51        9.78      0.84 o
  -5   4  15        0.00        0.68      0.63 o
  -4   4  15        1.07       -0.10      0.59 o
  -3   4  15        3.39        4.81      0.61 o
  -2   4  15       16.03       15.48      0.82 o
  -1   4  15       96.94       97.11      2.21 o
   0   4  15       26.89       27.69      0.83 o
   1   4  15       90.17      110.95      2.40 o
   2   4  15        4.16        4.37      0.72 o
   3   4  15       60.40       63.29      1.80 o
   4   4  15        0.02        0.07      0.77 o
   5   4  15       12.40       13.51      0.91 o
   6   4  15        0.13       -0.55      0.55 o
   7   4  15        0.95        2.22      0.60 o
  -9   5  15        0.49        1.85      0.60 o
  -8   5  15        1.11        1.51      0.54 o
  -7   5  15        7.54        7.65      0.59 o
  -6   5  15        5.56        5.39      0.74 o
  -5   5  15        2.09       -0.62      0.66 o
  -4   5  15       38.96       34.39      1.24 o
  -3   5  15       24.36       23.18      1.08 o
  -2   5  15       14.98        9.69      0.78 o
  -1   5  15        2.31        3.20      0.62 o
   0   5  15      165.33      165.78     13.78 o
   1   5  15       20.36       21.09      1.08 o
   2   5  15      200.13      196.23      4.10 o
   3   5  15       50.63       49.13      1.71 o
   4   5  15        7.40        8.09      0.85 o
   5   5  15       20.14       19.67      0.80 o
   6   5  15        0.12        1.01      0.55 o
   7   5  15        0.05        0.08      0.62 o
  -8   6  15        0.09       -0.53      0.53 o
  -7   6  15        0.46        0.34      0.51 o
  -6   6  15        5.13        5.28      0.52 o
  -5   6  15        5.06        6.31      0.76 o
  -4   6  15       13.88       12.80      0.86 o
  -3   6  15       27.12       26.47      1.18 o
  -2   6  15        0.04       -0.19      0.64 o
  -1   6  15       47.91       44.66      1.52 o
   0   6  15      175.17      159.10     11.48 o
   1   6  15       38.49       38.60      1.38 o
   2   6  15       69.90       67.94      1.97 o
   3   6  15        1.85        1.65      0.74 o
   4   6  15        4.10        4.40      0.55 o
   5   6  15        1.57        2.50      0.53 o
   6   6  15        0.19       -0.24      0.56 o
  -7   7  15        1.91        2.47      0.59 o
  -6   7  15        0.03       -0.31      0.54 o
  -5   7  15        2.01        3.22      0.50 o
  -4   7  15        0.31        0.47      0.69 o
  -3   7  15        0.20        0.12      0.62 o
  -2   7  15        0.40        0.55      0.65 o
  -1   7  15        2.44        1.26      0.64 o
   0   7  15       44.23       43.23      1.95 o
   1   7  15       48.60       54.44      1.80 o
   2   7  15       30.57       31.10      1.27 o
   3   7  15        3.19        3.48      0.57 o
   4   7  15        1.09        1.21      0.55 o
   5   7  15        0.00       -0.47      0.54 o
  -6   8  15        0.22       -0.33      0.60 o
  -5   8  15        0.05        0.14      0.51 o
  -4   8  15        0.46       -0.50      0.50 o
  -3   8  15        0.16        1.49      0.48 o
  -2   8  15        0.01       -0.47      0.47 o
  -1   8  15        1.69        1.61      0.49 o
   0   8  15        4.69        5.49      0.38 o
   1   8  15        0.18        1.07      0.50 o
   2   8  15        0.47        0.70      0.52 o
   3   8  15        0.00       -0.25      0.53 o
   4   8  15        1.54        2.30      0.60 o
  -5   9  15        0.07       -0.53      0.56 o
  -4   9  15        2.14        3.03      0.57 o
  -3   9  15        5.03        6.08      0.58 o
  -2   9  15        0.72        1.62      0.53 o
  -1   9  15        1.03        0.25      0.50 o
   0   9  15        3.36        4.81      1.70 o
   1   9  15        0.25        0.07      0.52 o
   2   9  15        9.28       10.77      0.69 o
   3   9  15        0.22        0.75      0.57 o
  -3  10  15        1.16        1.80      0.56 o
  -2  10  15        4.28        4.33      0.62 o
  -1  10  15        0.01       -0.35      0.57 o
   0  10  15        0.61        0.76      0.41 o
   1  10  15        1.50        3.22      0.60 o
  -8   0  16        0.08        0.23      0.49 o
  -6   0  16       20.77       21.66      0.99 o
  -4   0  16       42.76       39.93      1.37 o
  -2   0  16       34.75       30.54      1.06 o
   0   0  16      388.39      392.68     23.51 o
   2   0  16     1516.18     1573.88     10.46 o
   4   0  16       41.60       38.41      1.35 o
   6   0  16       35.44       32.17      1.21 o
  -9   1  16        0.26        1.13      0.53 o
  -8   1  16        0.49        0.87      0.51 o
  -7   1  16        0.90        0.57      0.72 o
  -6   1  16        6.56        5.63      0.72 o
  -5   1  16       75.31       76.40      2.15 o
  -4   1  16       74.45       65.43      1.94 o
  -3   1  16      134.11      121.81      3.01 o
  -2   1  16      234.70      222.40      3.81 o
  -1   1  16       94.88       91.08      2.65 o
   0   1  16       11.92       13.06      0.57 o
   1   1  16        5.98        5.33      0.68 o
   2   1  16       44.76       51.22      1.53 o
   3   1  16        8.63        6.18      0.90 o
   4   1  16       16.30       14.36      0.94 o
   5   1  16        8.88        8.09      0.85 o
   6   1  16       17.19       14.95      0.80 o
   7   1  16        1.01        0.91      0.60 o
  -9   2  16        0.00        0.61      0.53 o
  -8   2  16        0.00        0.00      0.50 o
  -7   2  16       12.89       13.57      1.04 o
  -6   2  16        0.21        0.40      0.64 o
  -5   2  16       91.63       97.19      2.37 o
  -4   2  16       14.66       13.75      0.88 o
  -3   2  16      147.49      133.94      3.15 o
  -2   2  16      314.59      298.51      4.53 o
  -1   2  16      717.35      698.95      6.69 o
   0   2  16      272.52      262.57     18.65 o
   1   2  16      210.02      216.16      3.91 o
   2   2  16      162.81      180.69      3.74 o
   3   2  16       49.32       51.42      1.61 o
   4   2  16       10.69        9.34      0.88 o
   5   2  16       18.69       15.52      1.06 o
   6   2  16        9.94        9.94      0.68 o
   7   2  16       25.95       25.25      1.03 o
  -9   3  16        4.55        5.52      0.63 o
  -8   3  16        0.00       -0.51      0.51 o
  -7   3  16       10.24        8.17      0.86 o
  -6   3  16        3.46        2.90      0.77 o
  -5   3  16       39.72       34.57      1.30 o
  -4   3  16        8.79        7.57      0.74 o
  -3   3  16        0.12        0.50      0.56 o
  -2   3  16       13.08       18.37      0.86 o
  -1   3  16       19.20       17.09      0.86 o
   0   3  16      152.78      170.39     20.20 o
   1   3  16       89.91       96.22      2.26 o
   2   3  16        5.31        5.62      0.71 o
   3   3  16       96.56       94.12      2.43 o
   4   3  16        1.38        2.90      0.72 o
   5   3  16       19.64       19.61      0.86 o
   6   3  16       11.13       11.47      0.70 o
   7   3  16        0.71       -0.12      0.62 o
  -9   4  16        0.74       -0.18      0.57 o
  -8   4  16        0.16        0.33      0.52 o
  -7   4  16        0.21        0.16      0.51 o
  -6   4  16       19.06       18.93      1.05 o
  -5   4  16       17.01       17.86      1.00 o
  -4   4  16       36.06       34.56      1.30 o
  -3   4  16        0.23        0.40      0.57 o
  -2   4  16        0.06        0.15      0.57 o
  -1   4  16        0.02        0.66      0.56 o
   0   4  16        0.01        0.16      0.42 o
   1   4  16       31.40       36.85      1.25 o
   2   4  16      362.57      361.03      5.44 o
   3   4  16       15.19       13.66      0.99 o
   4   4  16      195.76      188.89      4.40 o
   5   4  16        0.28        0.90      0.53 o
   6   4  16       51.43       44.70      1.49 o
   7   4  16        0.03        0.31      0.62 o
  -8   5  16        1.61        1.93      0.54 o
  -7   5  16        0.57       -0.04      0.52 o
  -6   5  16        5.00        6.30      0.54 o
  -5   5  16        0.19       -0.63      0.63 o
  -4   5  16        0.07        0.57      0.60 o
  -3   5  16       50.54       54.22      1.65 o
  -2   5  16        6.86        5.00      0.70 o
  -1   5  16       18.04       17.36      0.90 o
   0   5  16        0.99        1.84      0.59 o
   1   5  16       48.74       47.59      1.63 o
   2   5  16        4.04        6.40      0.78 o
   3   5  16       14.66       14.69      1.04 o
   4   5  16        6.09        5.40      0.58 o
   5   5  16       11.59        9.93      0.64 o
   6   5  16       21.70       20.89      0.93 o
  -8   6  16        0.24        2.42      0.58 o
  -7   6  16        0.00        1.47      0.52 o
  -6   6  16        0.96        1.31      0.52 o
  -5   6  16        0.00        2.50      0.71 o
  -4   6  16        6.85        6.62      0.78 o
  -3   6  16       20.08       19.58      1.00 o
  -2   6  16        2.43        4.44      0.70 o
  -1   6  16       47.05       42.54      1.59 o
   0   6  16       25.09       24.15      1.98 o
   1   6  16       18.28       17.67      1.03 o
   2   6  16       69.10       69.05      1.99 o
   3   6  16        1.79        1.77      0.51 o
   4   6  16        5.39        3.54      0.59 o
   5   6  16        0.02        0.51      0.53 o
   6   6  16        0.14       -0.03      0.59 o
  -7   7  16        4.51        4.75      0.64 o
  -6   7  16        4.48        6.38      0.59 o
  -5   7  16        5.93        8.20      0.58 o
  -4   7  16        9.12        9.76      0.62 o
  -3   7  16        1.30        2.08      0.70 o
  -2   7  16        5.64        5.45      0.77 o
  -1   7  16        0.26        1.15      0.65 o
   0   7  16       13.17       14.17      0.92 o
   1   7  16        5.76        5.31      0.86 o
   2   7  16        4.63        4.98      0.57 o
   3   7  16        0.35        0.89      0.55 o
   4   7  16        5.91        7.01      0.63 o
   5   7  16        0.45       -0.28      0.58 o
  -6   8  16        8.41        9.38      0.74 o
  -5   8  16       10.29        8.65      0.66 o
  -4   8  16        2.79        2.94      0.57 o
  -3   8  16        1.31        1.13      0.52 o
  -2   8  16        1.52        1.61      0.51 o
  -1   8  16        0.59        0.85      0.49 o
   0   8  16        0.85        1.30      0.36 o
   1   8  16        1.97        2.96      0.53 o
   2   8  16        2.72        3.38      0.60 o
   3   8  16        2.01        2.67      0.57 o
   4   8  16        0.10        0.02      0.58 o
  -4   9  16        0.09        1.28      0.56 o
  -3   9  16        7.52        8.64      0.66 o
  -2   9  16       14.87       13.02      0.73 o
  -1   9  16        0.89        0.80      0.54 o
   0   9  16        4.34        3.25      0.54 o
   1   9  16       18.35       20.22      0.93 o
   2   9  16        0.44        1.65      0.57 o
  -1  10  16        5.72        5.33      0.65 o
  -9   0  17        2.87        1.74      0.59 o
  -7   0  17       18.05       20.53      1.11 o
  -5   0  17       29.08       29.89      1.17 o
  -3   0  17       10.46        8.48      0.70 o
  -1   0  17        7.54        8.99      0.73 o
   1   0  17       43.57       46.88      1.46 o
   3   0  17        5.37        5.99      0.77 o
   5   0  17      110.14      102.87      2.87 o
   7   0  17       27.16       28.67      1.06 o
  -9   1  17        0.01        0.60      0.55 o
  -8   1  17       10.65       11.77      0.69 o
  -7   1  17       13.39       12.94      1.03 o
  -6   1  17        9.05       10.57      0.82 o
  -5   1  17        0.47        2.46      0.61 o
  -4   1  17        0.85        1.04      0.60 o
  -3   1  17       20.44       21.36      1.00 o
  -2   1  17       46.18       42.51      1.49 o
  -1   1  17      132.74      130.86      3.08 o
   0   1  17       72.15       70.78      3.74 o
   1   1  17      568.95      550.02      6.24 o
   2   1  17        0.01       -0.60      0.64 o
   3   1  17       98.85       89.48      2.40 o
   4   1  17        1.67        2.14      0.73 o
   5   1  17       11.13        7.74      0.64 o
   6   1  17        0.14        0.09      0.57 o
   7   1  17       10.92        8.23      0.69 o
  -9   2  17        0.23       -0.48      0.56 o
  -8   2  17        0.89        0.53      0.51 o
  -7   2  17        0.00        0.61      0.72 o
  -6   2  17        2.03        1.37      0.65 o
  -5   2  17        0.87        0.78      0.63 o
  -4   2  17       21.81       17.72      0.93 o
  -3   2  17        6.79        5.33      0.65 o
  -2   2  17       23.34       15.10      0.90 o
  -1   2  17        4.90       -1.01      1.01 o
   0   2  17      107.92       95.62      2.47 o
   1   2  17        3.71        0.73      0.75 o
   2   2  17       72.85       70.71      2.15 o
   3   2  17        0.28        0.32      0.63 o
   4   2  17        0.20       -0.71      0.71 o
   5   2  17       59.19       55.69      1.59 o
   6   2  17        0.09        1.24      0.59 o
   7   2  17       26.73       24.71      1.07 o
  -9   3  17        5.17        7.77      0.68 o
  -8   3  17        3.11        1.97      0.57 o
  -7   3  17        0.63        2.78      0.50 o
  -6   3  17        8.60       10.32      0.84 o
  -5   3  17       12.36       10.27      0.88 o
  -4   3  17       30.86       24.41      1.13 o
  -3   3  17       20.36       12.53      0.83 o
  -2   3  17       40.30       29.90      1.13 o
  -1   3  17        1.05        3.15      0.64 o
   0   3  17       16.73       11.88      1.23 o
   1   3  17      115.10      120.68      2.65 o
   2   3  17        6.04        7.67      0.77 o
   3   3  17       21.68       21.51      1.18 o
   4   3  17        0.43       -0.70      0.72 o
   5   3  17       12.88       14.94      0.74 o
   6   3  17        8.32        8.81      0.69 o
  -8   4  17        4.64        7.17      0.65 o
  -7   4  17        1.43        1.63      0.53 o
  -6   4  17       10.84        8.74      0.88 o
  -5   4  17        5.82        4.16      0.74 o
  -4   4  17       31.23       32.95      1.30 o
  -3   4  17       27.11       23.99      1.12 o
  -2   4  17        2.58        1.44      0.60 o
  -1   4  17       21.03       19.09      0.90 o
   0   4  17        2.26        3.73      0.58 o
   1   4  17       35.26       33.61      1.25 o
   2   4  17       29.06       30.53      1.33 o
   3   4  17       18.33       17.74      1.09 o
   4   4  17       15.02       13.48      0.78 o
   5   4  17        6.61        5.46      0.62 o
   6   4  17        5.06        3.82      0.63 o
  -8   5  17        1.63       -0.09      0.55 o
  -7   5  17        3.41        3.60      0.57 o
  -6   5  17        0.00       -0.48      0.48 o
  -5   5  17        3.75        3.70      0.74 o
  -4   5  17        6.25        6.70      0.76 o
  -3   5  17        0.01       -0.33      0.62 o
  -2   5  17       42.30       46.64      1.42 o
  -1   5  17        1.62        1.68      0.65 o
   0   5  17       13.30       11.47      1.61 o
   1   5  17       14.78       17.21      0.98 o
   2   5  17        3.29        3.26      0.77 o
   3   5  17        6.01        5.90      0.80 o
   4   5  17       54.56       52.88      1.60 o
   5   5  17        2.54        3.18      0.59 o
   6   5  17        3.69        1.75      0.65 o
  -7   6  17        1.64        1.40      0.57 o
  -6   6  17        1.25        2.00      0.53 o
  -5   6  17        3.84        5.59      0.52 o
  -4   6  17        8.43        9.10      0.84 o
  -3   6  17        0.12       -0.67      0.67 o
  -2   6  17        1.39        0.33      0.66 o
  -1   6  17        0.17        2.01      0.65 o
   0   6  17        6.84        4.25      0.82 o
   1   6  17       27.89       28.15      1.25 o
   2   6  17       11.12       11.51      0.66 o
   3   6  17        3.34        4.74      0.56 o
   4   6  17        0.01       -0.05      0.53 o
   5   6  17        2.96        3.14      0.60 o
  -7   7  17       19.48       24.09      1.04 o
  -6   7  17        0.42       -0.06      0.59 o
  -5   7  17        7.43        5.86      0.60 o
  -4   7  17        0.10       -0.22      0.51 o
  -3   7  17        0.24        0.48      0.48 o
  -2   7  17       25.65       21.98      0.88 o
  -1   7  17        0.15        0.96      0.47 o
   0   7  17        9.33        9.39      0.43 o
   1   7  17        6.24        4.04      0.56 o
   2   7  17        2.65        2.45      0.55 o
   3   7  17       13.36       13.84      0.80 o
   4   7  17        1.53        1.97      0.60 o
  -5   8  17       11.51       12.39      0.74 o
  -4   8  17        0.04       -0.26      0.55 o
  -3   8  17       15.69       15.64      0.77 o
  -2   8  17        6.61        3.59      0.60 o
  -1   8  17        1.17        0.07      0.52 o
   0   8  17       15.30       16.28      0.55 o
   1   8  17        6.57        6.04      0.61 o
   2   8  17        0.44        1.02      0.55 o
   3   8  17        0.81        0.69      0.58 o
  -4   9  17        5.54        6.16      0.68 o
  -3   9  17        0.00       -0.06      0.56 o
  -2   9  17        3.19        4.96      0.63 o
  -1   9  17        0.42        0.87      0.55 o
   0   9  17        3.49        2.88      0.42 o
   1   9  17        0.34        1.03      0.61 o
  -8   0  18       10.62       12.68      0.69 o
  -6   0  18        0.22        0.72      0.68 o
  -4   0  18        3.77        3.82      0.63 o
  -2   0  18        2.59        3.66      0.62 o
   0   0  18      228.78      240.24     15.40 o
   2   0  18        2.03        2.99      0.68 o
   4   0  18        0.01        1.54      0.72 o
   6   0  18        1.06        1.24      0.59 o
  -9   1  18        2.43        3.52      0.61 o
  -8   1  18        3.19        4.06      0.59 o
  -7   1  18        0.16        0.96      0.51 o
  -6   1  18        3.59        4.54      0.74 o
  -5   1  18        9.20       11.07      0.80 o
  -4   1  18        7.37        7.98      0.72 o
  -3   1  18        2.85        3.60      0.63 o
  -2   1  18        3.62        3.84      0.68 o
  -1   1  18        0.41        0.60      0.62 o
   0   1  18        3.36        5.57      0.48 o
   1   1  18        0.56        8.15      0.77 o
   2   1  18        1.19        1.27      0.65 o
   3   1  18        4.14        3.68      0.77 o
   4   1  18      132.21      138.82      3.10 o
   5   1  18        1.90        1.84      0.57 o
   6   1  18       78.30       70.83      1.88 o
  -9   2  18        1.48        0.93      0.59 o
  -8   2  18        0.66        2.10      0.57 o
  -7   2  18        0.02        0.05      0.49 o
  -6   2  18        1.16        1.58      0.72 o
  -5   2  18        0.05        0.13      0.61 o
  -4   2  18        6.83        8.86      0.77 o
  -3   2  18       85.09       69.95      2.08 o
  -2   2  18       83.86       90.03      2.30 o
  -1   2  18       95.38       83.48      2.23 o
   0   2  18      268.29      278.43     23.18 o
   1   2  18      119.93      135.56      3.43 o
   2   2  18        7.32        6.69      0.78 o
   3   2  18       27.84       26.85      1.22 o
   4   2  18        2.39        3.86      0.75 o
   5   2  18       26.13       29.57      1.04 o
   6   2  18       11.95       10.61      0.75 o
  -8   3  18        3.33        3.65      0.59 o
  -7   3  18        2.75        4.21      0.57 o
  -6   3  18        9.06        6.94      0.84 o
  -5   3  18        2.85        5.06      0.72 o
  -4   3  18       54.11       58.18      1.76 o
  -3   3  18       14.84       17.24      0.94 o
  -2   3  18        0.43        1.52      0.63 o
  -1   3  18       65.62       61.00      1.73 o
   0   3  18        2.43        1.92      0.47 o
   1   3  18       27.75       24.85      1.22 o
   2   3  18       28.76       36.44      1.36 o
   3   3  18       52.60       54.95      1.78 o
   4   3  18       13.98       11.90      0.68 o
   5   3  18       25.59       24.22      0.99 o
   6   3  18       11.67        8.27      0.72 o
  -8   4  18        3.50        2.46      0.61 o
  -7   4  18        0.38        0.14      0.55 o
  -6   4  18        8.45       10.65      0.64 o
  -5   4  18       19.36       19.20      1.06 o
  -4   4  18       23.17       22.59      1.05 o
  -3   4  18        3.81        5.78      0.72 o
  -2   4  18        0.14        1.23      0.60 o
  -1   4  18       18.05       21.34      0.97 o
   0   4  18       28.52       25.02      0.79 o
   1   4  18       10.70        8.05      0.82 o
   2   4  18        2.45        1.68      0.74 o
   3   4  18        0.01        0.67      0.75 o
   4   4  18       16.21       15.30      0.76 o
   5   4  18        1.34        1.30      0.56 o
   6   4  18       34.33       30.26      1.14 o
  -8   5  18        0.99        1.49      0.58 o
  -7   5  18        0.47        0.56      0.55 o
  -6   5  18        2.38        3.26      0.55 o
  -5   5  18        5.58        5.97      0.56 o
  -4   5  18        0.03        0.84      0.67 o
  -3   5  18        1.05        1.85      0.68 o
  -2   5  18       33.58       31.28      1.28 o
  -1   5  18       38.74       35.20      1.33 o
   0   5  18       15.33       14.32      1.52 o
   1   5  18       26.82       24.83      1.23 o
   2   5  18        2.24        2.28      0.79 o
   3   5  18        1.68        2.01      0.54 o
   4   5  18        9.32        7.84      0.67 o
   5   5  18        1.13        1.45      0.56 o
  -7   6  18        0.00       -0.50      0.57 o
  -6   6  18        4.41        4.38      0.58 o
  -5   6  18       10.26        9.30      0.63 o
  -4   6  18        0.30        0.56      0.50 o
  -3   6  18       39.62       41.01      1.53 o
  -2   6  18        5.21        5.44      0.82 o
  -1   6  18        0.04       -0.34      0.64 o
   0   6  18        6.32        8.54      1.11 o
   1   6  18       10.66       12.19      0.65 o
   2   6  18        0.07        0.00      0.52 o
   3   6  18        4.94        5.74      0.60 o
   4   6  18        3.21        2.16      0.59 o
   5   6  18        2.85        1.94      0.62 o
  -6   7  18        1.23        0.48      0.61 o
  -5   7  18        2.87        2.87      0.62 o
  -4   7  18       37.32       39.78      1.28 o
  -3   7  18       23.02       22.58      0.95 o
  -2   7  18       66.47       69.31      1.77 o
  -1   7  18       16.14       17.85      0.73 o
   0   7  18        0.87        0.92      0.36 o
   1   7  18        0.32        0.49      0.52 o
   2   7  18        0.66        2.36      0.57 o
   3   7  18        5.64        5.76      0.65 o
   4   7  18        0.00        1.69      0.60 o
  -5   8  18        6.83        7.74      0.70 o
  -4   8  18       15.32       17.17      0.85 o
  -3   8  18        0.25        0.85      0.54 o
  -2   8  18        1.72        0.97      0.56 o
  -1   8  18        1.99        2.47      0.57 o
   0   8  18       11.16       11.75      0.58 o
   1   8  18        0.04        0.67      0.57 o
   2   8  18        6.08        6.36      0.64 o
  -3   9  18        0.05        0.31      0.59 o
  -2   9  18        1.71        2.30      0.60 o
  -1   9  18       16.79       15.15      0.82 o
   0   9  18        9.29        9.87      0.88 o
  -9   0  19        0.00       -0.30      0.58 o
  -7   0  19        0.35        0.84      0.53 o
  -5   0  19       30.72       33.88      1.39 o
  -3   0  19       84.03       89.39      2.33 o
  -1   0  19       61.78       58.07      1.64 o
   1   0  19        0.18        2.38      0.62 o
   3   0  19      240.58      233.74      4.76 o
   5   0  19       71.06       66.32      1.77 o
  -9   1  19        0.11       -0.15      0.56 o
  -8   1  19        0.19        0.27      0.56 o
  -7   1  19        0.18       -0.36      0.50 o
  -6   1  19        5.57        6.50      0.79 o
  -5   1  19        6.06        6.35      0.75 o
  -4   1  19        2.75        3.12      0.66 o
  -3   1  19       20.15       25.78      1.11 o
  -2   1  19       71.21       68.85      1.80 o
  -1   1  19        0.37       -0.64      0.64 o
   0   1  19       33.87       27.08      0.83 o
   1   1  19       28.11       25.95      1.24 o
   2   1  19        0.04       -0.27      0.69 o
   3   1  19        2.78        6.15      0.81 o
   4   1  19        1.39        0.43      0.54 o
   5   1  19       28.21       26.39      1.00 o
   6   1  19        2.25        2.90      0.62 o
  -8   2  19        0.41        0.13      0.57 o
  -7   2  19       14.00       14.43      0.72 o
  -6   2  19        6.94        5.86      0.79 o
  -5   2  19        7.44        9.79      0.80 o
  -4   2  19       49.51       50.32      1.63 o
  -3   2  19        0.14        2.54      0.62 o
  -2   2  19       67.73       67.48      1.80 o
  -1   2  19       88.08       74.37      2.25 o
   0   2  19        2.09        4.07      1.00 o
   1   2  19        5.01       -0.41      0.76 o
   2   2  19        0.51       -0.68      0.68 o
   3   2  19       22.63       27.94      1.20 o
   4   2  19        1.93        1.47      0.53 o
   5   2  19       10.10       11.29      0.72 o
   6   2  19        0.24        0.44      0.62 o
  -8   3  19        3.18        4.28      0.63 o
  -7   3  19        0.09        0.27      0.54 o
  -6   3  19        0.50        0.95      0.50 o
  -5   3  19        4.24        3.52      0.75 o
  -4   3  19        1.89        0.50      0.66 o
  -3   3  19        2.94        1.93      0.66 o
  -2   3  19       14.82       16.21      0.95 o
  -1   3  19       27.06       23.66      1.04 o
   0   3  19        0.02        0.20      0.47 o
   1   3  19        5.48        6.22      0.84 o
   2   3  19        0.42       -0.71      0.71 o
   3   3  19        1.58        1.31      0.76 o
   4   3  19        0.79        0.92      0.55 o
   5   3  19        3.37        1.95      0.61 o
   6   3  19        4.16        6.03      0.67 o
  -8   4  19        0.35        0.95      0.59 o
  -7   4  19        9.49       10.70      0.73 o
  -6   4  19       14.53       12.74      0.78 o
  -5   4  19        3.29        4.03      0.52 o
  -4   4  19       15.71       18.93      1.02 o
  -3   4  19        8.77        8.09      0.80 o
  -2   4  19        0.22       -0.65      0.65 o
  -1   4  19       41.70       38.62      1.36 o
   0   4  19       46.80       47.67      2.31 o
   1   4  19        1.56        0.86      0.74 o
   2   4  19       30.47       30.84      1.38 o
   3   4  19       19.73       18.64      0.83 o
   4   4  19       23.31       22.00      0.93 o
   5   4  19        4.18        6.22      0.62 o
  -7   5  19        1.64        0.92      0.57 o
  -6   5  19        2.52        4.32      0.57 o
  -5   5  19        0.31        0.24      0.48 o
  -4   5  19        0.95        1.34      0.50 o
  -3   5  19        0.84       -0.29      0.67 o
  -2   5  19       35.49       36.29      1.37 o
  -1   5  19       15.84       14.14      0.98 o
   0   5  19        2.16        1.29      0.58 o
   1   5  19       19.30       20.84      1.10 o
   2   5  19        0.75        1.17      0.53 o
   3   5  19       10.26        9.33      0.65 o
   4   5  19        0.01       -0.18      0.56 o
   5   5  19        0.04       -0.14      0.58 o
  -6   6  19        5.17        5.82      0.61 o
  -5   6  19        7.82        9.92      0.63 o
  -4   6  19        8.94        8.76      0.61 o
  -3   6  19       38.46       38.69      1.20 o
  -2   6  19        1.14        0.29      0.52 o
  -1   6  19        9.45        8.56      0.63 o
   0   6  19       11.25       10.48      0.57 o
   1   6  19        1.06        1.26      0.54 o
   2   6  19        4.16        5.31      0.62 o
   3   6  19        2.62        2.14      0.59 o
   4   6  19        0.19        1.42      0.59 o
  -5   7  19       12.76       14.89      0.82 o
  -4   7  19        0.13       -0.03      0.55 o
  -3   7  19        6.18        7.65      0.63 o
  -2   7  19        4.61        2.67      0.61 o
  -1   7  19        0.32        1.45      0.54 o
   0   7  19        2.10        1.36      0.46 o
   1   7  19        0.18       -0.49      0.57 o
   2   7  19       14.71       15.46      0.82 o
   3   7  19        4.44        4.60      0.65 o
  -4   8  19        4.77        6.97      0.69 o
  -3   8  19        4.35        4.96      0.63 o
  -2   8  19        3.06        4.25      0.63 o
  -1   8  19       10.18       11.19      0.67 o
   0   8  19        4.59        5.58      0.74 o
   1   8  19       11.32        9.94      0.73 o
  -8   0  20        0.06       -0.41      0.55 o
  -6   0  20        8.62        8.22      0.63 o
  -4   0  20        2.82        0.57      0.67 o
  -2   0  20        0.41        0.98      0.62 o
   0   0  20      146.47      148.57     15.30 o
   2   0  20       58.37       57.78      1.85 o
   4   0  20        2.03        1.37      0.52 o
   6   0  20        5.29        4.22      0.64 o
  -8   1  20        5.13        6.47      0.63 o
  -7   1  20        3.07        3.45      0.59 o
  -6   1  20        2.18        2.97      0.53 o
  -5   1  20        0.04       -0.17      0.68 o
  -4   1  20        0.09        0.02      0.65 o
  -3   1  20        5.14        3.47      0.72 o
  -2   1  20        8.70        7.50      0.81 o
  -1   1  20        0.05        0.86      0.65 o
   0   1  20        1.24        1.49      0.49 o
   1   1  20        2.77        3.84      0.73 o
   2   1  20      149.51      156.33      3.98 o
   3   1  20        2.14        3.32      0.55 o
   4   1  20        6.22        5.09      0.59 o
   5   1  20        0.06       -0.56      0.56 o
  -8   2  20        2.04        2.30      0.58 o
  -7   2  20        0.00        0.19      0.54 o
  -6   2  20        2.19        3.05      0.53 o
  -5   2  20        0.25       -0.37      0.66 o
  -4   2  20        0.29        1.02      0.64 o
  -3   2  20        0.12        1.95      0.64 o
  -2   2  20        7.40        5.67      0.79 o
  -1   2  20        2.59        0.53      0.74 o
   0   2  20        0.52        0.79      0.49 o
   1   2  20        0.19        1.52      0.71 o
   2   2  20       27.67       26.98      1.33 o
   3   2  20        7.01        7.41      0.66 o
   4   2  20        8.53        8.58      0.65 o
   5   2  20        9.94       12.15      0.74 o
  -8   3  20        0.12        0.94      0.58 o
  -7   3  20        6.76        6.51      0.65 o
  -6   3  20        4.21        5.29      0.59 o
  -5   3  20       23.15       24.75      0.96 o
  -4   3  20        6.54        7.55      0.80 o
  -3   3  20        2.20        1.45      0.67 o
  -2   3  20        6.75        4.62      0.73 o
  -1   3  20        2.70        2.96      0.71 o
   0   3  20       47.43       48.00      3.86 o
   1   3  20       33.63       36.72      1.43 o
   2   3  20       25.30       27.28      1.24 o
   3   3  20       24.21       23.73      0.91 o
   4   3  20       28.93       30.07      1.13 o
   5   3  20        4.32        3.73      0.65 o
  -7   4  20        3.01        3.33      0.61 o
  -6   4  20        2.92        3.42      0.60 o
  -5   4  20        0.88        0.62      0.51 o
  -4   4  20        4.07        5.52      0.55 o
  -3   4  20       21.68       21.45      1.05 o
  -2   4  20        1.44        2.40      0.69 o
  -1   4  20        0.13       -0.02      0.64 o
   0   4  20        1.41       -0.55      0.55 o
   1   4  20       12.46       13.00      1.04 o
   2   4  20        2.32        3.30      0.57 o
   3   4  20        1.83        0.65      0.57 o
   4   4  20        0.69        0.85      0.59 o
   5   4  20        6.70        6.97      0.67 o
  -7   5  20        0.48        0.99      0.59 o
  -6   5  20        1.61        2.24      0.57 o
  -5   5  20        7.47        7.47      0.61 o
  -4   5  20       31.26       28.92      1.01 o
  -3   5  20        0.98        1.20      0.50 o
  -2   5  20        1.43        1.55      0.51 o
  -1   5  20       10.56        8.20      0.61 o
   0   5  20        0.02       -0.12      0.81 o
   1   5  20       11.62       13.69      0.70 o
   2   5  20       15.35       12.15      0.75 o
   3   5  20        0.31       -0.07      0.58 o
   4   5  20        0.44        0.59      0.57 o
  -6   6  20        0.86        1.23      0.58 o
  -5   6  20        0.23        1.45      0.51 o
  -4   6  20        0.02        1.06      0.52 o
  -3   6  20        9.73        8.28      0.63 o
  -2   6  20        0.19        0.36      0.53 o
  -1   6  20        8.61        8.60      0.63 o
   0   6  20       22.15       23.07      2.38 o
   1   6  20       11.31       12.31      0.75 o
   2   6  20       18.69       20.50      0.94 o
   3   6  20        0.12        0.63      0.57 o
  -5   7  20        5.20        5.50      0.62 o
  -4   7  20        0.06        0.15      0.54 o
  -3   7  20        0.38        0.07      0.52 o
  -2   7  20       19.27       19.75      0.87 o
  -1   7  20        1.29        1.66      0.56 o
   0   7  20       47.76       51.13      6.00 o
   1   7  20        0.26        0.56      0.59 o
   2   7  20        1.81        1.95      0.62 o
  -3   8  20       12.97       19.37      0.91 o
  -2   8  20        1.09        2.78      0.61 o
  -1   8  20        0.25        0.71      0.57 o
   0   8  20        0.40        0.56      0.42 o
  -7   0  21        0.96        0.25      0.57 o
  -5   0  21        1.04        2.69      0.54 o
  -3   0  21       19.96       20.65      1.03 o
  -1   0  21       23.22       21.22      1.04 o
   1   0  21      144.13      136.88      3.07 o
   3   0  21        0.49        0.53      0.52 o
   5   0  21        4.84        7.14      0.66 o
  -8   1  21        0.21        1.01      0.58 o
  -7   1  21        1.24        1.61      0.57 o
  -6   1  21        0.53        0.84      0.52 o
  -5   1  21        7.17        8.23      0.64 o
  -4   1  21        1.52        1.59      0.69 o
  -3   1  21        3.19        2.96      0.73 o
  -2   1  21        0.49       -0.64      0.64 o
  -1   1  21       24.64       23.58      1.07 o
   0   1  21       83.03       82.01      8.99 o
   1   1  21        9.63        7.43      0.87 o
   2   1  21       13.74       15.18      0.71 o
   3   1  21        5.11        5.15      0.59 o
   4   1  21        5.13        5.40      0.62 o
   5   1  21        6.27        5.93      0.63 o
  -8   2  21        0.00        0.09      0.55 o
  -7   2  21        0.43       -0.54      0.54 o
  -6   2  21        0.08        0.92      0.49 o
  -5   2  21        0.18        0.17      0.48 o
  -4   2  21        0.54        1.13      0.69 o
  -3   2  21        0.02        0.66      0.68 o
  -2   2  21        2.79        4.08      0.73 o
  -1   2  21        1.39        2.16      0.71 o
   0   2  21        0.07        0.29      0.61 o
   1   2  21        6.44        5.37      0.82 o
   2   2  21       17.53       16.46      0.82 o
   3   2  21        0.06        0.87      0.56 o
   4   2  21        3.03        3.02      0.59 o
   5   2  21        0.35       -0.54      0.58 o
  -7   3  21        1.76        1.58      0.59 o
  -6   3  21       11.41       10.30      0.66 o
  -5   3  21        5.57        4.87      0.56 o
  -4   3  21        2.16        3.19      0.51 o
  -3   3  21        8.69        8.39      0.82 o
  -2   3  21        0.29        0.29      0.68 o
  -1   3  21        0.13        1.88      0.68 o
   0   3  21        4.98        4.13      0.94 o
   1   3  21       27.25       29.21      1.05 o
   2   3  21        7.25        6.40      0.65 o
   3   3  21       22.70       24.18      0.96 o
   4   3  21       16.44       13.80      0.85 o
  -7   4  21        4.05        4.97      0.66 o
  -6   4  21        3.92        3.80      0.62 o
  -5   4  21        0.46       -0.51      0.51 o
  -4   4  21        3.04        3.70      0.55 o
  -3   4  21        0.08       -0.49      0.49 o
  -2   4  21        0.06       -0.20      0.48 o
  -1   4  21        3.67        4.35      0.52 o
   0   4  21       19.62       19.22      2.40 o
   1   4  21       21.57       21.25      0.88 o
   2   4  21        0.90        1.93      0.58 o
   3   4  21        8.21        9.81      0.69 o
   4   4  21       10.79       10.23      0.74 o
  -6   5  21        0.01        0.96      0.56 o
  -5   5  21        0.21        1.39      0.51 o
  -4   5  21        6.32        4.83      0.59 o
  -3   5  21        2.84        2.46      0.57 o
  -2   5  21        2.77        3.23      0.56 o
  -1   5  21        3.16        1.85      0.52 o
   0   5  21        3.84        4.28      0.45 o
   1   5  21        5.31        7.27      0.63 o
   2   5  21        0.01       -0.59      0.59 o
   3   5  21        5.36        7.16      0.65 o
  -5   6  21        0.03        1.06      0.54 o
  -4   6  21        0.33       -0.55      0.55 o
  -3   6  21        1.84        3.37      0.58 o
  -2   6  21        1.26        2.40      0.56 o
  -1   6  21       19.79       23.04      0.91 o
   0   6  21       13.00       12.81      0.53 o
   1   6  21       38.93       40.13      1.26 o
   2   6  21        2.95        4.00      0.63 o
  -4   7  21        1.46        3.41      0.60 o
  -3   7  21        1.41        1.86      0.57 o
  -2   7  21        0.73        0.68      0.57 o
  -1   7  21        5.17        5.72      0.65 o
   0   7  21        3.23        4.25      0.69 o
   1   7  21        0.02        0.60      0.60 o
  -6   0  22       31.40       34.47      1.19 o
  -4   0  22      151.10      158.94      3.49 o
  -2   0  22       51.71       55.23      1.82 o
   0   0  22        4.69        7.34      1.33 o
   2   0  22        3.37        3.32      0.58 o
   4   0  22       17.91       16.73      0.86 o
  -7   1  22        1.20        1.81      0.57 o
  -6   1  22        6.90        8.76      0.65 o
  -5   1  22       25.06       25.25      0.98 o
  -4   1  22        0.25        0.88      0.53 o
  -3   1  22       27.11       30.20      1.23 o
  -2   1  22        0.57        0.15      0.72 o
  -1   1  22        0.22        0.37      0.70 o
   0   1  22        8.36        8.82      0.59 o
   1   1  22        0.48        0.76      0.53 o
   2   1  22       38.29       44.14      1.40 o
   3   1  22        0.12        0.45      0.57 o
   4   1  22        6.98        5.70      0.64 o
  -7   2  22        0.90        1.52      0.59 o
  -6   2  22        2.10        2.58      0.56 o
  -5   2  22        0.09        0.19      0.51 o
  -4   2  22       17.25       17.79      0.77 o
  -3   2  22        2.17        2.40      0.52 o
  -2   2  22        7.44        4.93      0.80 o
  -1   2  22        0.99        1.10      0.72 o
   0   2  22        3.88        4.30      0.55 o
   1   2  22       41.41       40.88      1.32 o
   2   2  22        0.60        0.89      0.58 o
   3   2  22       13.14       15.46      0.81 o
   4   2  22        0.07        0.66      0.59 o
  -7   3  22        0.57        0.82      0.59 o
  -6   3  22        7.92        8.30      0.68 o
  -5   3  22        1.61        1.37      0.54 o
  -4   3  22        0.19        1.40      0.50 o
  -3   3  22        1.84        0.99      0.51 o
  -2   3  22        2.62        2.29      0.50 o
  -1   3  22        1.64        1.61      0.51 o
   0   3  22        6.10        5.28      0.53 o
   1   3  22       12.16       11.63      0.71 o
   2   3  22       30.54       32.08      1.17 o
   3   3  22        7.82        5.57      0.73 o
   4   3  22       18.11       17.74      0.85 o
  -6   4  22        0.21        2.66      0.59 o
  -5   4  22        8.77        8.56      0.64 o
  -4   4  22        8.14        7.11      0.59 o
  -3   4  22        2.55        2.85      0.56 o
  -2   4  22        4.88        4.63      0.57 o
  -1   4  22        0.08        0.21      0.51 o
   0   4  22        3.34        3.95      0.63 o
   1   4  22        3.86        3.25      0.63 o
   2   4  22       11.31       11.68      0.75 o
   3   4  22        5.40        4.97      0.66 o
  -5   5  22        1.90        1.70      0.57 o
  -4   5  22        4.59        5.71      0.62 o
  -3   5  22        0.03       -0.47      0.52 o
  -2   5  22        0.22       -0.53      0.53 o
  -1   5  22       21.09       17.82      0.82 o
   0   5  22        1.10        1.37      0.74 o
   1   5  22       10.82        8.68      0.67 o
   2   5  22        0.60        2.23      0.61 o
  -4   6  22        1.95        1.82      0.60 o
  -3   6  22        7.62        7.54      0.64 o
  -2   6  22        3.19        2.38      0.60 o
  -1   6  22        1.39        2.18      0.57 o
   0   6  22        2.65        2.64      0.71 o
   1   6  22       11.59       10.60      0.79 o
  -2   7  22        0.22        0.65      0.58 o
  -1   7  22        2.17        3.46      0.58 o
  -7   0  23        6.67        7.58      0.69 o
  -5   0  23       24.02       27.01      1.04 o
  -3   0  23        3.64        5.31      0.62 o
  -1   0  23       17.90       19.66      0.85 o
   1   0  23       61.95       69.01      1.81 o
   3   0  23        3.75        3.33      0.60 o
  -7   1  23        8.83        8.98      0.74 o
  -6   1  23        1.61        1.40      0.58 o
  -5   1  23       15.63       17.00      0.79 o
  -4   1  23        0.02       -0.54      0.54 o
  -3   1  23       53.38       56.57      1.64 o
  -2   1  23        4.84        4.05      0.59 o
  -1   1  23        2.09        3.93      0.56 o
   0   1  23       35.65       38.47      2.32 o
   1   1  23        3.62        2.22      0.59 o
   2   1  23        0.04        2.39      0.59 o
   3   1  23        2.52        2.67      0.60 o
   4   1  23        3.75        2.86      0.64 o
  -6   2  23        3.15        3.25      0.57 o
  -5   2  23        2.80        2.65      0.56 o
  -4   2  23        4.11        5.24      0.59 o
  -3   2  23        2.97        3.08      0.55 o
  -2   2  23        0.98        1.79      0.52 o
  -1   2  23        1.57        0.90      0.55 o
   0   2  23        0.01        0.48      0.38 o
   1   2  23       16.21       16.53      0.81 o
   2   2  23        0.58        0.66      0.60 o
   3   2  23       20.70       22.25      0.95 o
  -6   3  23        0.26        0.60      0.58 o
  -5   3  23        0.85        2.49      0.57 o
  -4   3  23        0.18       -0.15      0.53 o
  -3   3  23        0.63        3.00      0.52 o
  -2   3  23        0.01        0.09      0.52 o
  -1   3  23        0.85        0.72      0.52 o
   0   3  23       50.85       55.56      4.70 o
   1   3  23        2.91        3.38      0.62 o
   2   3  23       17.90       16.50      0.89 o
   3   3  23        3.69        1.42      0.66 o
  -5   4  23       28.26       32.65      1.14 o
  -4   4  23        1.43        1.77      0.57 o
  -3   4  23        8.57        9.92      0.67 o
  -2   4  23       14.05       13.13      0.74 o
  -1   4  23        0.99        0.41      0.52 o
   0   4  23        6.01        5.01      0.58 o
   1   4  23        8.39        8.74      0.72 o
   2   4  23        1.59        3.02      0.62 o
  -5   5  23        9.13       10.78      0.74 o
  -4   5  23       31.89       38.23      1.26 o
  -3   5  23        3.79        2.36      0.58 o
  -2   5  23        9.09        8.19      0.67 o
  -1   5  23        2.60        2.02      0.57 o
   0   5  23        1.79        2.63      0.60 o
   1   5  23        0.04       -0.54      0.60 o
  -3   6  23        1.80        0.89      0.60 o
  -2   6  23        1.17        1.13      0.60 o
  -1   6  23        1.07        1.01      0.59 o
   0   6  23        4.25        3.62      0.86 o
  -6   0  24       10.23       11.56      0.75 o
  -4   0  24       60.92       62.78      1.79 o
  -2   0  24      112.59      120.77      2.86 o
   0   0  24        2.32        2.74      0.42 o
   2   0  24        5.55        4.61      0.63 o
  -6   1  24        3.11        2.95      0.61 o
  -5   1  24        2.04        1.26      0.58 o
  -4   1  24        6.98        7.20      0.64 o
  -3   1  24       15.51       17.39      0.87 o
  -2   1  24       24.04       24.86      0.97 o
  -1   1  24        4.23        6.08      0.62 o
   0   1  24      105.88      107.35      3.46 o
   1   1  24        1.87        3.21      0.60 o
   2   1  24       31.93       35.17      1.24 o
   3   1  24       11.92       14.22      0.76 o
  -6   2  24        1.28        2.32      0.60 o
  -5   2  24        5.48        4.06      0.61 o
  -4   2  24        0.15        1.06      0.52 o
  -3   2  24        2.10        0.64      0.55 o
  -2   2  24        1.90        2.17      0.57 o
  -1   2  24       96.69       89.69      2.26 o
   0   2  24        9.07        8.04      0.94 o
   1   2  24       34.58       32.90      1.21 o
   2   2  24       25.94       22.91      1.03 o
  -5   3  24        3.87        4.70      0.61 o
  -4   3  24        0.57        1.50      0.57 o
  -3   3  24        1.08       -0.30      0.56 o
  -2   3  24        0.85        0.50      0.55 o
  -1   3  24        0.40       -0.54      0.54 o
   0   3  24        0.13       -0.36      0.40 o
   1   3  24        0.12        0.53      0.58 o
   2   3  24        0.97       -0.62      0.62 o
  -4   4  24       24.47       23.73      1.06 o
  -3   4  24        0.13       -0.06      0.59 o
  -2   4  24        0.25        0.24      0.57 o
  -1   4  24        4.39        4.55      0.62 o
   0   4  24        5.51        7.19      0.47 o
   1   4  24        2.23        1.83      0.63 o
  -3   5  24        1.34        0.82      0.62 o
  -2   5  24        3.47        4.92      0.62 o
  -1   5  24        2.89        2.24      0.60 o
   0   5  24        3.53        3.47      0.59 o
  -5   0  25        0.52        0.55      0.57 o
  -3   0  25        0.00        0.23      0.58 o
  -1   0  25       35.54       33.85      1.20 o
   1   0  25       27.57       29.47      1.12 o
  -5   1  25        0.41        1.98      0.56 o
  -4   1  25        1.54        1.01      0.59 o
  -3   1  25        8.23        9.93      0.72 o
  -2   1  25        4.42        4.96      0.65 o
  -1   1  25       40.43       41.70      1.37 o
   0   1  25        3.71        6.76      0.67 o
   1   1  25       24.67       24.00      1.03 o
   2   1  25        4.43        6.17      0.68 o
  -5   2  25        0.17        1.01      0.55 o
  -4   2  25        1.32        1.10      0.59 o
  -3   2  25        2.10        2.28      0.59 o
  -2   2  25        1.48        2.14      0.61 o
  -1   2  25        9.75        8.82      0.71 o
   0   2  25        1.34        0.57      0.42 o
   1   2  25        7.85       10.00      0.73 o
  -4   3  25        0.86       -0.14      0.59 o
  -3   3  25        2.03        3.56      0.64 o
  -2   3  25       18.33       18.21      0.88 o
  -1   3  25       28.81       30.17      1.11 o
   0   3  25        0.15        0.92      0.42 o
   1   3  25        4.03        4.92      0.66 o
  -3   4  25       24.33       28.60      1.14 o
  -2   4  25       13.56       15.79      0.83 o
  -1   4  25        8.73        7.29      0.70 o
  -4   0  26        0.00        0.85      0.55 o
  -2   0  26       30.64       27.82      1.07 o
   0   0  26       75.24       77.00      1.43 o
  -4   1  26       10.79       10.18      0.69 o
  -3   1  26        0.04       -0.12      0.55 o
  -2   1  26        2.08        1.76      0.60 o
  -1   1  26        6.01        7.98      0.68 o
   0   1  26       13.35       14.93      2.68 o
  -3   2  26        0.65        1.33      0.60 o
  -2   2  26        4.53        4.72      0.64 o
  -1   2  26        0.84        0.46      0.61 o
   0   2  26        5.61        6.17      0.89 o
 
